# Supplementary material for: Major exopolysaccharide, EPS I, is associated with the feedback loop in the quorum sensing of Ralstonia solanacearum strain OE1‐1
Source: Mol Plant Pathol. 2019 Sep 27;20(12):1740–7. doi: 10.1111/mpp.12870 (PMC6859485; doi:10.1111/mpp.12870)
Supplement: Supplementary file 2 — Table S1 RNA‐sequencing data for all the transcripts in Ralstonia solanacearum strain OE1‐1, phcB‐deletion mutant (ΔphcB), phcA‐deletion mutant (ΔphcA) and epsB‐deletion mutant (ΔepsB), which lost major exopolysaccharide (EPS I) productivity. [file MPP-20-1740-s002.xlsx]

## Sheet: Sheet1
Table S1. RNA-sequencing data for all transcripts in Ralstonia solanacearum strain OE1-1, phcB-deleted mutant (ΔphcB), phcA-deleted mutant (ΔphcA), and major exopolysaccharide productivity-deficient mutant (ΔepsB) grown in one-quarter-strength M63 medium.
Gene ID	Gene name	Description	Fragments per kilobase of exon per million fragments mapped values												log2(fold change)
			OE1-1			ΔphcB			ΔphcA			ΔepsB
			value 1	value 2	mean	value 1	value 2	mean	value 1	value 2	mean	value 1	value 2	mean	ΔphcB	ΔphcA	ΔepsB
RSc0001	rpmH	50S ribosomal protein L34	1733.28	2028.3	1880.79	3306.32	2151.83	2729.07	1291.4	2377.47	1834.43	1862.95	3880.37	2871.66	0.537073	-0.036003	0.610546
RSc0002	rnpA	ribonuclease P protein component	112.532	172.966	142.749	181.509	199.351	190.43	150.664	198.546	174.605	250.175	314.471	282.323	0.41578	0.290614	0.983866
RSc0003		hypothetical protein	49.7337	96.5749	73.1543	53.9475	107.744	80.8457	49.1478	92.7456	70.9467	136.912	126.216	131.564	0.144229	-0.0442071	0.84675
RSc0004		putative inner membrane protein translocase component YidC	177.422	209.774	193.598	309.785	414.774	362.279	306.949	397.275	352.112	403.859	478.932	441.395	0.904039	0.86297	1.18901
RSc0005	trmE	tRNA modification GTPase TrmE	74.4133	89.5299	81.9716	84.647	88.2281	86.4376	68.1739	90.6697	79.4218	93.2176	97.2385	95.228	0.076534	-0.0455891	0.216262
RSc0006		hypothetical protein	33.5169	34.6094	34.0632	53.6156	46.6578	50.1367	52.7437	57.4871	55.1154	32.7409	46.2564	39.4986	0.557655	0.694244	0.213591
RSc0007		hypothetical protein	12.815	12.7972	12.8061	21.7213	20.3737	21.0475	13.8977	22.9313	18.4145	21.4057	22.9824	22.194	0.716818	0.524011	0.793342
RSc0008	rpsU	30S ribosomal protein S21	2063.88	1845.56	1954.72	2725.8	1790.31	2258.06	1773.6	1981.4	1877.5	2552.68	2825.29	2688.98	0.208119	-0.0581491	0.4601
RSc0009		drug efflux lipoprotein	373.53	411.632	392.581	419.017	434.403	426.71	563.259	382.272	472.765	359.593	455.931	407.762	0.120266	0.268134	0.054737
RSc0010	acrB	putative acriflavin resistance transmembrane protein	470.605	319.585	395.095	502.288	326.496	414.392	607.742	335.649	471.695	264.121	357.933	311.027	0.0687966	0.255656	-0.34516
RSc0011	acrA	acriflavin resistance lipoprotein A precursor	589.166	476.383	532.774	543.53	436.037	489.784	401.04	407.468	404.254	412.111	426.932	419.522	-0.121381	-0.398263	-0.34478
RSc0012	acrR	putative AcrAB operon repressor transcription regulator protein	503.975	207.276	355.625	346.83	167.661	257.245	170.444	218.972	194.708	164.622	156.415	160.519	-0.467213	-0.869047	-1.14762
RSc0013		hypothetical protein	230.81	111.666	171.238	122.694	92.6543	107.674	64.1784	78.909	71.5437	97.9498	89.4017	93.6757	-0.669331	-1.25911	-0.870255
RSc0014	gor	glutathione reductase oxidoreductase protein	14.3435	6.36005	10.3518	10.4594	5.51425	7.98682	4.67755	4.56722	4.62238	6.40147	5.21743	5.80945	-0.374184	-1.16317	-0.833405
RSc0015		hypothetical protein	231.939	267.57	249.755	367.971	251.056	309.514	244.973	259.284	252.129	244.636	231.996	238.316	0.309492	0.0136485	-0.0676349
RSc0016	serA1	putative D-3-phosphoglycerate dehydrogenase oxidoreductase protein	498.522	467.58	483.051	544.617	572.686	558.651	521.595	843.931	682.763	402.369	495.035	448.702	0.209773	0.499209	-0.106418
RSc0017	pckA	phosphoenolpyruvate carboxykinase	781.716	555.06	668.388	430.344	404.62	417.482	770.932	408.612	589.772	409.706	630.573	520.139	-0.678972	-0.180529	-0.361787
RSc0018		response regulator transcription regulator protein	809.228	620.218	714.723	378.67	104.093	241.382	49.612	106.23	77.921	143.104	47.2955	95.1998	-1.56607	-3.1973	-2.90835
RSc0019		hypothetical protein	924.866	686.019	805.442	485.991	174.684	330.337	125.059	177.101	151.08	191.987	167.056	179.522	-1.28584	-2.41447	-2.16562
RSc0020		hypothetical protein	169.989	158.28	164.135	147.454	120.139	133.797	87.6767	114.493	101.085	127.464	107.953	117.709	-0.294838	-0.699312	-0.47966
RSc0021		transmembrane sensor histidine kinase transcription regulator protein	36.3161	30.6096	33.4629	38.5191	43.9584	41.2387	32.8836	35.3207	34.1022	62.4797	43.4825	52.9811	0.30144	0.0273024	0.662917
RSc0022	cstA	carbon starvation A transmembrane protein	405.885	400.981	403.433	577.009	422.515	499.762	358.018	934.088	646.053	257.87	271.692	264.781	0.308912	0.679323	-0.607529
RSc0023		hypothetical protein	774.504	1291.36	1032.93	1249.16	1177.61	1213.38	800.363	2652.19	1726.28	713.352	867.264	790.308	0.232292	0.740918	-0.386258
RSc0024		putative signal peptide protein	104.69	128.321	116.505	86.0951	76.6389	81.367	111.265	98.7095	104.987	86.8024	97.3124	92.0574	-0.517882	-0.150184	-0.339792
RSc0025		hypothetical protein	2651.09	3686.81	3168.95	103.78	133.308	118.544	133.467	232.005	182.736	101.81	135.009	118.409	-4.74051	-4.11617	-4.74215
RSc0026	metW	Methionine biosynthesis MetW	119.732	91.2385	105.485	53.2024	46.7287	49.9656	46.7202	45.632	46.1761	61.4911	65.601	63.5461	-1.07804	-1.19182	-0.731167
RSc0027	metX	homoserine O-acetyltransferase	143.555	121.681	132.618	57.8211	57.2945	57.5578	39.7102	55.6055	47.6578	59.2454	69.3144	64.2799	-1.20419	-1.47649	-1.04484
RSc0028	gabD1	succinate-semialdehyde dehydrogenase oxidoreductase protein	154.495	421.124	287.81	116.159	121.955	119.057	103.894	118.662	111.278	100.132	92.993	96.5625	-1.27346	-1.37095	-1.57558
RSc0029	goaG	4-aminobutyrate aminotransferase protein	80.8334	383.8	232.317	36.0738	19.2408	27.6573	19.9842	27.8912	23.9377	17.525	21.4836	19.5043	-3.07036	-3.27874	-3.57423
RSc0030		putative transcription regulator protein	41.5818	38.7224	40.1521	41.7804	41.9273	41.8539	43.1552	45.135	44.1451	49.3659	33.2701	41.318	0.0598849	0.136778	0.041295
RSc0031	slmA	nucleoid occlusion protein	311.897	249.508	280.702	392.009	241.895	316.952	321.563	285.644	303.603	218.871	308.753	263.812	0.175222	0.113147	-0.0895317
RSc0032		hypothetical protein	56.5635	49.2669	52.9152	53.7152	82.4175	68.0663	42.7705	66.0231	54.3968	89.7918	111.853	100.822	0.36326	0.0398396	0.930062
RSc0033	argB	acetylglutamate kinase	424.379	292.921	358.65	416.636	393.507	405.072	288.935	467.662	378.298	359.728	415.855	387.792	0.1756	0.0769484	0.112705
RSc0034		RNA polymerase sigma factor	263.347	385.634	324.49	205.607	219.414	212.51	173.246	294.648	233.947	199.236	210.485	204.861	-0.610642	-0.471995	-0.663534
RSc0035		hypothetical protein	318.062	323.346	320.704	251.723	229.344	240.534	205.442	257.329	231.386	178.822	174.96	176.891	-0.415005	-0.470944	-0.858382
RSc0036		putative signal peptide protein	107.642	53.9684	80.8052	100.115	99.164	99.6395	63.5492	59.27	61.4096	83.5312	90.7146	87.1229	0.30227	-0.395984	0.108604
RSc0037		hypothetical protein	156.588	205.315	180.952	201.413	129.228	165.321	70.62	138.172	104.396	132.357	161.646	147.001	-0.130337	-0.793537	-0.299772
RSc0038		putative transmembrane protein	349.787	437.193	393.49	423.169	465.477	444.323	341.284	490.999	416.142	390.101	482.162	436.131	0.175282	0.0807472	0.148436
RSc0039		transmembrane sensor histidine kinase transcription regulator protein	82.5039	67.3895	74.9467	108.846	97.0289	102.937	103.445	102.887	103.166	84.0019	112.462	98.232	0.457831	0.461031	0.390327
RSc0040		response regulator transcription regulator protein	598.727	642.714	620.721	583.001	570.559	576.78	748.223	558.329	653.276	491.912	472.403	482.158	-0.105923	0.0737488	-0.364439
RSc0041	ripI	Type III effector protein	98.1074	95.1158	96.6116	89.7764	76.3567	83.0666	90.4897	97.4478	93.9688	87.9529	81.0729	84.5129	-0.217929	-0.0400154	-0.193025
RSc0042	hslU	ATP-dependent protease ATP-binding subunit	589.955	947.093	768.524	817.546	892.098	854.822	1638.08	809.862	1223.97	796.441	855.545	825.993	0.153534	0.671407	0.104039
RSc0043	hslV	ATP-dependent protease peptidase subunit	488.998	654.508	571.753	660.102	562.637	611.37	976.799	428.673	702.736	534.083	573.812	553.947	0.0966526	0.297591	-0.0456428
RSc0044		substrate-binding periplasmic (PBP) ABC transporter protein	74.8016	112.071	93.4363	91.8698	118.232	105.051	96.4161	139.657	118.037	93.2862	96.699	94.9926	0.169033	0.337179	0.023832
RSc0045		hypothetical protein	97.0535	136.924	116.989	174.508	211.409	192.959	185.191	208.356	196.774	183.27	217.588	200.429	0.721921	0.750166	0.776721
RSc0046	dksA	putative DNAK suppressor protein	1088.25	1551.88	1320.07	1527	1641.66	1584.33	1287.22	2189.22	1738.22	1842.75	1907.26	1875.01	0.263264	0.397002	0.506285
RSc0047		hypothetical protein	648.366	432.62	540.493	946.224	541.099	743.662	1009.83	360.774	685.302	470.765	649.902	560.333	0.46037	0.342464	0.0520098
RSc0048		putative transcription regulator protein	212.734	199.861	206.298	318.341	244.986	281.663	236.478	87.4355	161.957	241.512	293.478	267.495	0.449246	-0.349118	0.374786
RSc0049		putative hemaggltinin-related protein	258.133	324.325	291.229	127.488	163.111	145.299	139.547	182.032	160.79	140.587	137.307	138.947	-1.00312	-0.856981	-1.06762
RSc0050		hypothetical protein	204.251	347.428	275.839	28.5099	21.6581	25.084	19.0919	23.3005	21.1962	20.0303	20.4967	20.2635	-3.45899	-3.70195	-3.76687
RSc0051		hypothetical protein	55.3099	29.4294	42.3697	91.7361	73.7219	82.729	48.6999	82.6554	65.6776	58.3716	66.5143	62.443	0.965362	0.632371	0.559507
RSc0052	xerC	site-specific tyrosine recombinase XerC	49.5336	33.2355	41.3846	59.665	48.3386	54.0018	50.4862	45.1553	47.8207	49.278	59.1914	54.2347	0.383915	0.208544	0.390124
RSc0053		hypothetical protein	151.321	124.627	137.974	203.617	231.628	217.623	213.641	204.458	209.049	203.919	285.761	244.84	0.657431	0.599448	0.827443
RSc0054	gatB	aspartyl/glutamyl-tRNA amidotransferase subunit B	147.283	152.107	149.695	199.801	279.603	239.702	180.347	275.845	228.096	266.151	267.29	266.721	0.679216	0.607615	0.833303
RSc0055		putative signal peptide protein	70.9911	57.2644	64.1278	63.1726	45.508	54.3403	33.6619	32.4078	33.0349	49.7021	51.0451	50.3736	-0.238926	-0.95696	-0.348281
RSc0056		lipoprotein	217.467	274.564	246.016	166.291	177.366	171.829	190.912	176.936	183.924	171.745	207.226	189.486	-0.51778	-0.419639	-0.376662
RSc0057	gatA	aspartyl/glutamyl-tRNA amidotransferase subunit A	123.476	126.115	124.796	173.461	191.925	182.693	144.47	158.154	151.312	168.911	205.6	187.255	0.549855	0.27796	0.585442
RSc0058	gatC	aspartyl/glutamyl-tRNA amidotransferase subunit C	155.24	208.608	181.924	204.24	310.098	257.169	179.152	293.381	236.266	302.082	336.319	319.201	0.499381	0.377079	0.811127
RSc0059	mreB	rod shape-determining protein	364.01	173.642	268.826	570.285	278.737	424.511	330.605	327.921	329.263	334.198	356.701	345.45	0.659129	0.292568	0.361802
RSc0060	mreC	rod shape-determining MREC transmembrane protein	58.696	39.1693	48.9326	143.652	96.9845	120.318	76.2584	104.165	90.2117	98.9662	115.47	107.218	1.29799	0.882517	1.13168
RSc0061	mreD	rod shape-determining MRED transmembrane protein	63.2542	74.8131	69.0336	150.827	108.928	129.877	100.613	128.134	114.373	110.549	131.17	120.859	0.91178	0.728381	0.807959
RSc0062		substrate-binding transmembrane protein	30.1515	28.8181	29.4848	56.8364	58.5465	57.6915	42.5851	60.4123	51.4987	45.9922	54.4559	50.224	0.968386	0.804565	0.768407
RSc0063	mdrB	rod shape-determining (RODA protein) transmembrane	131.616	99.3625	115.489	94.8868	98.946	96.9164	99.4506	110.944	105.197	109.436	111.825	110.631	-0.252946	-0.134661	-0.0620094
RSc0064		putative long-chain-fatty-acid--CoA ligase protein	690.629	501.225	595.927	93.5577	137.043	115.3	180.947	132.868	156.907	265.414	174.642	220.028	-2.36974	-1.92522	-1.43745
RSc0065		transcription regulator protein	335.536	266.021	300.779	245.36	251.216	248.288	357.452	408.363	382.908	249.228	219.089	234.159	-0.276687	0.348294	-0.361216
RSc0066	topB	DNA topoisomerase III	393.571	572.579	483.075	352.774	382.619	367.697	243.542	364.902	304.222	374.707	338.373	356.54	-0.393732	-0.667123	-0.438183
RSc0067		putative thioredoxin-like protein	123.176	81.8429	102.509	115.942	81.0951	98.5186	120.433	96.0128	108.223	108.084	86.6063	97.3452	-0.0572896	0.0782489	-0.0745759
RSc0068	smf	SMF protein	125.238	77.508	101.373	164.61	119.031	141.821	121.178	128.084	124.631	121.329	148.549	134.939	0.484393	0.29799	0.412634
RSc0069		signal peptide protein	1196.42	1021.62	1109.02	1443.62	1358.75	1401.18	861.713	1395.84	1128.78	1295.75	1054.06	1174.9	0.337362	0.0254745	0.0832587
RSc0070	def	peptide deformylase	307.736	177.081	242.409	286.726	141.588	214.157	243.614	208.178	225.896	171.205	188.059	179.632	-0.178771	-0.101782	-0.432396
RSc0071		hypothetical protein	65.0578	33.3725	49.2152	82.5213	38.6096	60.5654	58.0825	42.6802	50.3813	48.5926	50.3417	49.4672	0.299393	0.0337873	0.00736829
RSc0072	fmt	methionyl-tRNA formyltransferase	66.0236	45.4595	55.7416	109.198	66.6178	87.9079	62.6194	69.2684	65.9439	61.4471	69.5344	65.4908	0.65724	0.242486	0.232538
RSc0073		transporter transmembrane protein	133.707	93.6849	113.696	214.161	144.181	179.171	170.851	125.825	148.338	394.016	168.669	281.343	0.656156	0.383707	1.30715
RSc0074	htpX	heat shock protein HtpX	551.992	657.618	604.805	564.781	553.346	559.063	943.275	488.04	715.658	513.093	544.651	528.872	-0.113458	0.242799	-0.193551
RSc0075	rrmB	putative RNA methyltransferase (SUN protein)	86.5172	85.159	85.8381	116.433	97.5597	106.996	100.946	77.6702	89.3081	89.1893	100.611	94.9001	0.317872	0.0571729	0.144792
RSc0076		proline rich signal peptide protein	108.74	100.766	104.753	130.4	89.8324	110.116	101.874	115.536	108.705	91.7268	104.781	98.2539	0.0720352	0.0534267	-0.092405
RSc0077		two component sensor histidine kinase transcription regulator protein	96.7571	73.6557	85.2064	108.23	69.5636	88.8968	82.5588	85.7216	84.1402	70.2835	63.1218	66.7027	0.0611697	-0.0181666	-0.353218
RSc0078		two component response regulator transcription regulator protein	506.315	472.584	489.45	550.677	489.523	520.1	458.382	629.57	543.976	462.893	420.258	441.575	0.087629	0.152383	-0.1485
RSc0079		hypothetical protein	85.7876	77.5015	81.6445	95.6635	65.4917	80.5776	85.0673	104.152	94.6097	66.7659	73.5983	70.1821	-0.0189777	0.212631	-0.218253
RSc0080		hypothetical protein	1583.24	712.095	1147.67	308.814	253.02	280.917	780.236	510.562	645.399	184.301	279.318	231.809	-2.03049	-0.830441	-2.30769
RSc0081		hypothetical protein	44.5967	43.0857	43.8412	45.971	36.8992	41.4351	25.8481	35.5448	30.6964	34.0062	39.1032	36.5547	-0.0814339	-0.514215	-0.26223
RSc0082		hypothetical protein	53.8482	42.4335	48.1409	50.6045	38.1904	44.3974	43.8594	39.9206	41.89	39.3958	36.6732	38.0345	-0.116785	-0.200656	-0.339953
RSc0083		hypothetical protein	36.8554	35.1411	35.9982	29.8766	30.6621	30.2693	21.3804	26.2803	23.8304	23.5334	29.108	26.3207	-0.250069	-0.595127	-0.451729
RSc0084		amino-acid-binding periplasmic (PBP) ABC transporter protein	85.0591	65.7289	75.394	84.9258	85.1448	85.0353	118.148	113.684	115.916	69.933	83.0129	76.4729	0.173612	0.620558	0.0204998
RSc0085	cca	multifunctional tRNA nucleotidyl transferase/2'3'-cyclic phosphodiesterase/2'nucleotidase/phosphatase	185.678	190.986	188.332	189.308	224.867	207.087	124.159	179.183	151.671	179.83	169.274	174.552	0.136962	-0.312333	-0.109621
RSc0086		hypothetical protein	419.062	609.432	514.247	424.522	459.367	441.945	339.011	493.318	416.164	390.433	372.837	381.635	-0.218596	-0.305308	-0.430268
RSc0087		putative NADH-ubiquinone oxidoreductase oxidoreductase protein	62.6746	90.9696	76.8221	35.0179	39.7888	37.4034	51.3989	41.5317	46.4653	28.7745	31.7183	30.2464	-1.03835	-0.725368	-1.34476
RSc0088	slt	soluble lytic murein transglycosylase precursor transmembrane protein	294.783	365.383	330.083	335.195	381.81	358.502	405.753	449.05	427.401	322.321	341.907	332.114	0.119154	0.372763	0.0088497
RSc0089		hypothetical protein	87.2242	66.9674	77.0958	81.9663	89.9355	85.9509	78.4606	77.4012	77.9309	76.2097	86.7717	81.4907	0.15686	0.0155432	0.0799832
RSc0090		hypothetical protein	108.798	75.5036	92.1508	131.272	233.661	182.466	231.703	180.296	206	312.394	366.631	339.512	0.985563	1.16057	1.8814
RSc0091	metF	5,10-methylenetetrahydrofolate reductase oxidoreductase protein	240.733	142.679	191.706	330.976	381.98	356.478	554.483	379.48	466.981	554.489	648.954	601.721	0.894918	1.28447	1.6502
RSc0092		hypothetical protein	397.844	190.948	294.396	419.1	364.313	391.707	575.229	453.628	514.428	577.596	691.158	634.377	0.412015	0.805213	1.10758
RSc0093	ahcY	S-adenosyl-L-homocysteine hydrolase	1143.81	1032.67	1088.24	1523.88	2322.89	1923.38	3808.03	2542.25	3175.14	5015.64	4909.89	4962.77	0.821651	1.54482	2.18915
RSc0094		putative lipoprotein transmembrane	87.9114	71.0717	79.4916	18.2551	11.603	14.9291	13.3013	26.7548	20.0281	16.5623	11.4657	14.014	-2.41268	-1.98878	-2.50393
RSc0095		hypothetical protein	101.745	70.8856	86.3153	14.4512	8.46664	11.4589	8.01899	17.1564	12.5877	7.45977	7.06808	7.26393	-2.91315	-2.7776	-3.5708
RSc0096		hypothetical protein	47.6386	12.1664	29.9025	7.39239	3.35036	5.37137	6.60779	3.04584	4.82681	1.72859	3.80699	2.76779	-2.4769	-2.63112	-3.43346
RSc0097		putative alkaline phosphatase lipoprotein transmembrane	24.9085	20.0193	22.4639	14.4182	28.1293	21.2737	23.0138	55.5874	39.3006	56.9847	30.5988	43.7918	-0.0785341	0.806943	0.963051
RSc0098		putative alkaline phosphatase signal peptide protein	23.9255	25.29	24.6077	17.0826	31.5897	24.3361	17.4399	32.3437	24.8918	67.0951	30.7773	48.9362	-0.0160118	0.0165578	0.991789
RSc0099		putative signal peptide protein	15.2021	9.63491	12.4185	13.3341	9.64561	11.4899	7.60504	9.67533	8.64019	18.181	11.0158	14.5984	-0.112131	-0.523357	0.233319
RSc0100	thiD	bifunctional hydroxy-phosphomethylpyrimidine kinase/hydroxy-methylpyrimidine kinase	355.51	417.754	386.632	272.067	320.699	296.383	244.604	290.436	267.52	237.522	295.579	266.55	-0.383498	-0.531314	-0.536552
RSc0101		putative lipoprotein transmembrane	294.434	172.441	233.438	219.364	120.885	170.125	108.184	137.488	122.836	86.901	100.198	93.5495	-0.456445	-0.926303	-1.31923
RSc0102		putative calcium binding hemolysin protein	193.683	320.173	256.928	110.49	63.1948	86.8424	45.5205	77.642	61.5812	59.5191	64.7346	62.1269	-1.56489	-2.0608	-2.04808
RSc0104		putative hemolysin-type calcium-binding protein	351.002	554.784	452.893	184.71	125.862	155.286	78.4097	161.498	119.954	123.008	136.121	129.565	-1.54424	-1.91669	-1.8055
RSc0107		hypothetical protein	258.904	426.059	342.481	76.3434	55.0007	65.672	83.9486	116.698	100.323	61.5462	58.1309	59.8385	-2.38267	-1.77137	-2.51688
RSc0108	thiE1	thiamine-phosphate pyrophosphorylase protein	61.6144	101.984	81.7992	73.114	90.4238	81.7689	29.648	46.5834	38.1157	62.0662	81.945	72.0056	-0.000534501	-1.1017	-0.183978
RSc0109	thiG	thiazole synthase	234.561	206.171	220.366	286.219	169.558	227.888	119.824	144.41	132.117	117.632	143.163	130.398	0.0484265	-0.738086	-0.756985
RSc0111		sulfur carrier protein ThiS	379.869	396.544	388.207	442.877	216.877	329.877	100.226	201.353	150.79	125.283	214.234	169.758	-0.234896	-1.36429	-1.19334
RSc0112		putative D-amino acid oxidase flavoprotein oxidoreductase	230.717	302.216	266.466	274.894	258.553	266.724	121.126	155.506	138.316	178.161	211.038	194.6	0.00139077	-0.945986	-0.453446
RSc0113	thiC	thiamine biosynthesis protein ThiC	528.12	866.915	697.517	570.671	795.055	682.863	432.924	896.168	664.546	542.775	712.702	627.738	-0.0306332	-0.0698603	-0.152066
RSc0114		hypothetical protein	937.775	713.041	825.408	1087.11	590.525	838.817	460.794	962.896	711.845	588.161	571.476	579.818	0.0232495	-0.213544	-0.509506
RSc0115		putative hemagglutinin-related protein	182.36	226.746	204.553	90.8774	24.996	57.9367	16.489	31.9179	24.2035	31.0354	24.1144	27.5749	-1.81993	-3.07919	-2.89105
RSc0116		hypothetical protein	1510.63	3210.28	2360.45	34.013	44.0363	39.0246	28.8292	66.547	47.6881	40.0445	32.9651	36.5048	-5.91854	-5.62929	-6.01483
RSc0117		hypothetical protein	1083.83	1188.07	1135.95	28.3181	39.4839	33.901	33.6008	49.8888	41.7448	20.3864	25.2806	22.8335	-5.06643	-4.76616	-5.6366
RSc0118		hypothetical protein	1280.29	834.765	1057.53	47.0667	34.4284	40.7476	41.7086	47.7021	44.7053	20.4041	24.4807	22.4424	-4.69784	-4.5641	-5.55832
RSc0119		hypothetical protein	515.261	334.648	424.954	18.6968	20.0739	19.3853	16.6211	18.9411	17.7811	13.8676	13.3029	13.5852	-4.45427	-4.57889	-4.9672
RSc0120		hypothetical protein	320.206	172.894	246.55	16.014	9.16805	12.591	11.886	12.2734	12.0797	9.28953	8.69152	8.99052	-4.29141	-4.35122	-4.77733
RSc0121	aidB	putative oxidoreductase flavoprotein FAD	123.059	100.753	111.906	67.5294	76.8952	72.2123	70.001	73.8419	71.9214	59.7091	55.4223	57.5657	-0.631971	-0.637793	-0.959006
RSc0122		substrate-binding periplasmic (PBP) ABC transporter protein	229.022	393.327	311.174	354.019	332.641	343.33	314.702	470.296	392.499	414.003	492.783	453.393	0.141872	0.334965	0.543038
RSc0123		putative alcohol dehydrogenase oxidoreductase protein	59.7933	84.6045	72.1989	51.6789	50.6378	51.1583	37.8262	64.9597	51.3929	83.1337	61.2601	72.1969	-0.497007	-0.490406	-3.9965e-05
RSc0124		hypothetical protein	269.139	255.546	262.342	237.355	137.177	187.266	193.017	242.866	217.942	168.938	165.512	167.225	-0.486363	-0.267511	-0.649661
RSc0125		hypothetical protein	191.338	160.407	175.873	215.774	110.377	163.076	113.533	190.393	151.963	138.129	109.117	123.623	-0.10899	-0.21081	-0.508583
RSc0126		hypothetical protein	1719.07	1646.33	1682.7	1852.76	628.399	1240.58	1048.25	1362.45	1205.35	856.138	634.912	745.525	-0.439764	-0.481326	-1.17445
RSc0127		putative hemagglutinin-related protein	12.4398	8.99033	10.7151	11.5045	7.55377	9.52914	8.51431	10.4561	9.48521	7.27177	7.33177	7.30177	-0.169223	-0.17589	-0.553322
RSc0128		transcription regulator protein	62.4215	74.5598	68.4907	64.8281	72.4881	68.6581	70.9605	88.5171	79.7388	61.8727	67.5664	64.7195	0.00352288	0.219375	-0.0817055
RSc0129		hypothetical protein	203.813	139.763	171.788	76.8664	70.5206	73.6935	64.6263	47.7486	56.1874	52.814	48.242	50.528	-1.22102	-1.61231	-1.76547
RSc0130		hypothetical protein	55.864	40.6059	48.2349	28.1844	24.1928	26.1886	20.6698	14.7188	17.6943	20.3885	21.2227	20.8056	-0.88114	-1.44679	-1.21311
RSc0131		lipoprotein	14.8134	15.4022	15.1078	14.5156	12.2821	13.3988	14.1506	15.4894	14.82	17.5204	12.1043	14.8123	-0.173184	-0.0277481	-0.028493
RSc0132		transcription regulator protein	23.4125	27.361	25.3867	21.2737	24.6335	22.9536	21.7554	29.2636	25.5095	21.9837	21.1815	21.5826	-0.145355	0.00695891	-0.234207
RSc0133		hypothetical protein	88.1924	78.7683	83.4804	77.9349	62.5276	70.2313	71.6883	63.3387	67.5135	57.2987	76.39	66.8443	-0.249324	-0.306261	-0.320631
RSc0134	metK	S-adenosylmethionine synthetase	812.011	816.997	814.504	566.244	533.201	549.723	468.297	540.843	504.57	518.813	567.436	543.125	-0.567218	-0.690867	-0.584639
RSc0135		lipid A biosynthesis lauroyl acyltransferase	121.806	102.847	112.326	151.861	116.069	133.965	69.7696	145.533	107.651	131.334	125.409	128.371	0.254158	-0.0613326	0.192627
RSc0136		lipid A biosynthesis lauroyl acyltransferase	109.383	127.318	118.35	158.168	146.267	152.218	93.4852	177.703	135.594	148.99	170.904	159.947	0.363068	0.196229	0.434528
RSc0137	dapF	diaminopimelate epimerase	142.276	204.044	173.16	171.962	217.689	194.825	122.611	277.48	200.046	229.618	221.678	225.648	0.170077	0.208222	0.381968
RSc0138		hypothetical protein	162.094	168.924	165.509	179.211	151.957	165.584	154.958	190.43	172.694	124.251	145.136	134.694	0.000653606	0.0613083	-0.297229
RSc0139	pyrE	orotate phosphoribosyltransferase	207.875	226.076	216.976	309.532	241.439	275.486	228.216	290.771	259.494	259.394	298.62	279.007	0.344444	0.258166	0.362769
RSc0140		putative exodeoxyribonuclease III protein	130.617	143.139	136.878	191.443	175.928	183.685	139.846	225.519	182.683	158.622	155.653	157.137	0.424347	0.416448	0.199137
RSc0141		hypothetical protein	225.172	198.744	211.958	329.932	232.966	281.449	221.197	232.468	226.832	198.921	231.674	215.298	0.409095	0.0978489	0.0225531
RSc0142	argC	N-acetyl-gamma-glutamyl-phosphate reductase	387.636	640.459	514.048	632.645	887.026	759.835	537.903	1003.35	770.627	853.838	936.555	895.197	0.563785	0.58413	0.800303
RSc0143		hypothetical protein	51.2076	60.2569	55.7323	62.3169	70.624	66.4704	72.8647	77.887	75.3758	62.7383	66.4857	64.612	0.254201	0.43559	0.21329
RSc0144		transcription regulator protein	64.9837	76.7125	70.8481	57.9005	74.0432	65.9719	65.6665	64.3672	65.0169	59.123	54.9946	57.0588	-0.102879	-0.123916	-0.31228
RSc0145		putative transmembrane protein	9.96676	10.5678	10.2673	23.5174	11.202	17.3597	14.916	30.125	22.5205	20.7626	16.4479	18.6052	0.757688	1.13318	0.857656
RSc0146		lipoprotein transmembrane	184.601	100.847	142.724	171.359	153.851	162.605	174.668	213.597	194.132	182.245	129.779	156.012	0.188144	0.443814	0.128429
RSc0147		putative signal peptide protein	12.9988	25.9058	19.4523	15.4002	23.3516	19.3759	9.43982	21.09	15.2649	15.3284	16.5372	15.9328	-0.00567742	-0.349722	-0.287941
RSc0148		hypothetical protein	36.0874	37.0926	36.59	38.5	42.1019	40.301	30.0897	39.107	34.5983	30.5945	29.8571	30.2258	0.139364	-0.0807462	-0.275669
RSc0149		transcription regulator protein	59.8472	74.7768	67.312	64.1819	74.8596	69.5207	54.812	67.8293	61.3207	70.3812	67.4745	68.9279	0.0465799	-0.134491	0.0342233
RSc0150		hypothetical protein	32.9922	30.6989	31.8455	18.1749	13.0334	15.6042	28.6648	15.0764	21.8706	13.4823	12.6574	13.0699	-1.02916	-0.542099	-1.28485
RSc0151		putative transmembrane protein	48.2161	43.9327	46.0744	23.724	27.0113	25.3676	35.7767	15.8642	25.8205	30.2098	21.9006	26.0552	-0.860976	-0.835451	-0.822394
RSc0152		lipoprotein	95.6302	128.626	112.128	111.254	195.17	153.212	119.064	207.215	163.139	162.16	170.671	166.416	0.450381	0.540958	0.569642
RSc0153		putative signal peptide protein	61.6386	97.4194	79.529	45.3941	66.3888	55.8915	50.2404	63.5289	56.8847	72.9684	66.3721	69.6703	-0.508853	-0.483442	-0.190938
RSc0154	ampG	muropeptide transporter	96.1246	54.8375	75.481	106.575	81.7073	94.1412	104.902	97.1137	101.008	68.0055	81.4732	74.7394	0.318711	0.420281	-0.0142465
RSc0155		hypothetical protein	114.923	95.6623	105.293	122.68	105.039	113.859	106.714	104.044	105.379	87.633	104.004	95.8185	0.11285	0.00118266	-0.136029
RSc0156		short chain dehydrogenase	189.415	229.138	209.276	222.992	266.243	244.618	116.008	200.808	158.408	273.919	328.568	301.243	0.225117	-0.401765	0.52552
RSc0157		hypothetical protein	225.98	193.743	209.861	246.811	172.523	209.667	257.073	236.658	246.865	241.689	256.727	249.208	-0.00133771	0.234288	0.247913
RSc0158		arginase	169.394	725.026	447.21	95.9814	258.449	177.215	287.631	449.198	368.414	742.716	557.354	650.035	-1.33545	-0.279623	0.539565
RSc0159		acetylornithine aminotransferase protein	276.565	1656.23	966.398	193.846	694.929	444.387	693.244	1220.03	956.637	1372.86	1096.24	1234.55	-1.1208	-0.0146451	0.353297
RSc0160		transcription regulator protein	109.872	99.5338	104.703	74.5659	66.7137	70.6398	75.3793	77.0306	76.2049	85.2973	74.8919	80.0946	-0.567748	-0.458345	-0.386525
RSc0161		transmembrane aldehyde dehydrogenase oxidoreductase protein	332.591	361.477	347.034	94.4047	82.8728	88.6388	72.2837	92.9443	82.614	91.5605	79.1523	85.3564	-1.96907	-2.07062	-2.02351
RSc0162		transcription regulator protein	174.397	60.0769	117.237	216.24	68.3447	142.292	85.571	61.1473	73.3591	63.5043	82.2803	72.8923	0.279431	-0.676379	-0.685589
RSc0163		lipoprotein	157.618	51.8946	104.756	144.62	52.3105	98.4652	62.5812	67.5929	65.0871	45.5225	49.2337	47.3781	-0.0893504	-0.686595	-1.14474
RSc0164		ABC transporter ATP-binding protein	134.516	45.3499	89.9329	129.202	38.048	83.625	45.9242	46.5652	46.2447	36.0341	39.06	37.547	-0.104915	-0.959562	-1.26015
RSc0165		hypothetical protein	66.5033	43.1432	54.8233	64.6157	26.6689	45.6423	28.4299	33.1559	30.7929	24.0878	27.3036	25.6957	-0.264416	-0.83219	-1.09326
RSc0166		outer membrane channel lipoprotein	63.9322	38.8491	51.3907	73.0166	24.5958	48.8062	25.489	19.1436	22.3163	22.0597	25.8406	23.9502	-0.0744415	-1.20341	-1.10147
RSc0167		hypothetical protein	82.7906	79.6743	81.2325	86.8724	73.4759	80.1741	84.4772	93.2439	88.8605	81.2688	89.4902	85.3795	-0.018919	0.129487	0.0718336
RSc0168		hypothetical conserved protein	71.52	74.3904	72.9552	107.385	125.864	116.625	86.7133	142.872	114.793	113.711	136.949	125.33	0.676788	0.653948	0.780649
RSc0169		putative transmembrane oxidoreductase protein	70.856	70.6632	70.7596	102.067	117.113	109.59	58.4954	132.541	95.5182	100.99	130.05	115.52	0.631118	0.43285	0.707145
RSc0170		probable transmembrane protein	30.7061	22.8537	26.7799	39.558	25.6824	32.6202	16.7617	46.3156	31.5387	26.7617	34.6249	30.6933	0.284615	0.23597	0.196773
RSc0171		short chain dehydrogenase	56.9616	49.1374	53.0495	74.9867	86.6389	80.8128	48.1675	79.073	63.6202	77.9794	100.682	89.3307	0.607245	0.262147	0.751817
RSc0172		hypothetical protein	49.137	34.1481	41.6425	80.8024	51.6874	66.2449	30.347	47.7798	39.0634	48.8623	58.6874	53.7749	0.669751	-0.0922409	0.368873
RSc0173		hypothetical protein	40.902	29.2348	35.0684	73.778	46.2944	60.0362	33.8759	62.5144	48.1951	51.0604	54.1863	52.6234	0.775661	0.458716	0.585531
RSc0174		2-dehydropantoate 2-reductase	41.9482	48.5392	45.2437	39.0814	37.3263	38.2039	30.7097	32.7763	31.743	30.5511	33.9455	32.2483	-0.243999	-0.511278	-0.488494
RSc0175		hypothetical protein	146.083	115.974	131.029	182.066	103.763	142.915	133.278	106.118	119.698	94.9963	114.237	104.617	0.125272	-0.130482	-0.324768
RSc0176		lipoprotein	75.9278	94.3795	85.1536	80.0517	72.5006	76.2762	59.0757	64.1109	61.5933	66.4968	63.1225	64.8097	-0.158836	-0.467295	-0.39386
RSc0177	glmU	UDP-N-acetylglucosamine pyrophosphorylase protein	636.192	674.3	655.246	669.906	687.992	678.949	602.233	858.495	730.364	642.577	639.976	641.276	0.0512666	0.156579	-0.0310901
RSc0178	glmS	D-fructose-6-phosphate amidotransferase	738.881	687.328	713.104	662.065	581.678	621.871	756.636	713.014	734.825	496.608	587.113	541.861	-0.197497	0.0432872	-0.396192
RSc0179		hypothetical protein	787.538	996.852	892.195	116.096	143.052	129.574	118.782	267.932	193.357	108.365	156.656	132.511	-2.78358	-2.20609	-2.75125
RSc0180		probable pseudogene (alcohol dehydrogenase c-terminal fragment) protein	34.2708	21.4077	27.8392	25.3725	19.4134	22.3929	16.8326	24.1089	20.4707	9.72604	13.419	11.5725	-0.314076	-0.443556	-1.26642
RSc0181		putative zinc-containing alcohol dehydrogenase (ADH-HT). oxidoreductase protein	193.501	216.348	204.925	137.63	91.5818	114.606	128.42	164.754	146.587	125.722	137.03	131.376	-0.838411	-0.483335	-0.641391
RSc0182		hypothetical protein	142.621	135.012	138.817	63.8684	46.9665	55.4175	30.8104	115.405	73.1077	49.2079	56.7539	52.9809	-1.32477	-0.925084	-1.38963
RSc0183		hypothetical protein	985.674	813.152	899.413	409.758	341.801	375.779	238.473	675.211	456.842	252.73	414.635	333.683	-1.2591	-0.977288	-1.43051
RSc0184		hypothetical protein	562.64	653.664	608.152	371.107	416.048	393.577	310.519	787.595	549.057	409.203	494.392	451.798	-0.627784	-0.147476	-0.428756
RSc0185		hypothetical protein	279.054	315.674	297.364	201.33	179.687	190.509	105.912	471.212	288.562	209.178	179.49	194.334	-0.642375	-0.0433487	-0.613692
RSc0186		hypothetical protein	260.171	286.003	273.087	220.267	172.089	196.178	94.532	447.289	270.911	245.87	146.167	196.019	-0.477197	-0.0115443	-0.478371
RSc0187		hypothetical protein	435.534	433.913	434.724	283.883	190.417	237.15	126.199	463.117	294.658	160.25	194.268	177.259	-0.874298	-0.561057	-1.29424
RSc0188		hypothetical protein	186.919	156.631	171.775	158.716	95.3047	127.01	34.623	193.285	113.954	73.0288	90.372	81.7004	-0.435574	-0.592069	-1.07211
RSc0189		hypothetical protein	399.778	283.789	341.784	337.522	122.269	229.895	136.598	332.519	234.559	150.574	117	133.787	-0.572105	-0.543135	-1.35314
RSc0190		transcription regulator protein	33.523	24.0606	28.7918	28.0756	11.7061	19.8909	10.776	20.4522	15.6141	12.8156	15.2201	14.0178	-0.533553	-0.882809	-1.03839
RSc0191		transmembrane two component system sensor kinase transcription regulator protein	43.5392	34.183	38.8611	37.8128	23.1617	30.4873	28.5433	45.7182	37.1307	23.5633	23.2989	23.4311	-0.350121	-0.0657123	-0.729902
RSc0192		response regulator transcription regulator protein	157.492	85.9138	121.703	55.1683	32.8069	43.9876	43.2949	72.6331	57.964	40.521	36.3849	38.453	-1.46819	-1.07013	-1.6622
RSc0193		hypothetical conserved protein	1001.6	622.796	812.198	211.421	101.377	156.399	112.235	307.614	209.924	104.904	150.719	127.811	-2.3766	-1.95196	-2.66781
RSc0194		zinc-dependent alcohol dehydrogenase oxidoreductase protein	513.97	430.507	472.239	88.9197	73.7608	81.3402	86.4162	148.747	117.582	59.7746	68.8444	64.3095	-2.53747	-2.00585	-2.87641
RSc0195		hypothetical protein	185.389	213.082	199.236	39.3773	27.1763	33.2768	24.6131	62.4905	43.5518	31.3283	29.6523	30.4903	-2.58189	-2.19367	-2.70805
RSc0196		putative cytochrome c1 signal peptide protein	21.9358	25.6367	23.7863	20.2166	12.209	16.2128	14.0832	25.9782	20.0307	13.8605	15.5986	14.7295	-0.552995	-0.247915	-0.691414
RSc0197		putative cytochrome C signal peptide protein	77.9713	34.1384	56.0549	79.7862	18.8374	49.3118	25.1575	48.9595	37.0585	25.4915	24.2056	24.8485	-0.184906	-0.597035	-1.17368
RSc0198		hypothetical protein	200.006	266.657	233.332	198.197	141.195	169.696	124.899	336.435	230.667	153.987	157.633	155.81	-0.459429	-0.0165695	-0.582593
RSc0199		cytochrome B561 cytochrome transmembrane protein	185.654	152.182	168.918	152.062	114.088	133.075	127.948	226.566	177.257	118.954	132.261	125.607	-0.344084	0.0695195	-0.4274
RSc0200		putative small HEAT shock protein	4054.09	3801.35	3927.72	3010.62	1896.87	2453.74	1788.7	4908.05	3348.38	2624.65	2053.23	2338.94	-0.678707	-0.230231	-0.747837
RSc0201		hypothetical protein	1202.56	1143.45	1173.01	791.599	601.484	696.542	408.811	1714.14	1061.48	694.186	688.852	691.519	-0.751928	-0.144138	-0.762368
RSc0202		phosphoribosylpyrophosphate synthetase	281.781	213.473	247.627	188.625	71.7443	130.185	52.893	232.692	142.793	111.214	112.698	111.956	-0.927609	-0.794248	-1.14524
RSc0203		hypothetical protein	1161.89	882.705	1022.3	657.574	186.361	421.967	266.991	554.615	410.803	253.33	232.212	242.771	-1.27661	-1.3153	-2.07415
RSc0204	deoA	thymidine phosphorylase	391.661	304.484	348.072	258.944	85.5665	172.255	97.4926	249.13	173.311	137.354	104.879	121.117	-1.01484	-1.00602	-1.52299
RSc0205		transcription regulator protein	81.6136	82.2116	81.9126	115.49	94.3157	104.903	130.432	195.407	162.919	112.064	112.167	112.115	0.356897	0.992002	0.452828
RSc0206		putative signal peptide protein	12.5796	24.8102	18.6949	10.0897	12.3754	11.2325	7.72005	14.6903	11.2052	9.42083	9.92626	9.67355	-0.734959	-0.73848	-0.950528
RSc0207		putative transporter transmembrane protein	11.774	7.60429	9.68914	13.5112	9.52564	11.5184	9.2269	15.3628	12.2949	9.38305	8.20297	8.79301	0.249502	0.343613	-0.140012
RSc0209		hypothetical conserved protein	82.0467	114.93	98.4883	78.8818	113.667	96.2744	92.8474	146.597	119.722	80.7647	103.944	92.3544	-0.0328009	0.281666	-0.0927732
RSc0210		hypothetical protein	74.9285	66.8482	70.8884	71.8846	58.5298	65.2072	87.9322	92.3089	90.1205	52.1199	63.2881	57.704	-0.120517	0.346308	-0.296877
RSc0211		hypothetical conserved protein	95.0064	89.3016	92.154	78.7202	79.7894	79.2548	78.4082	93.2132	85.8107	65.6946	71.6998	68.6972	-0.217548	-0.102889	-0.423795
RSc0212		putative aspartate racemase protein	58.1343	76.9404	67.5374	38.8806	25.4151	32.1478	33.3184	49.5559	41.4372	25.4662	31.3706	28.4184	-1.07096	-0.704761	-1.24886
RSc0213		glutamine amidotransferase	27.5354	36.4044	31.9699	11.8237	15.2739	13.5488	11.5999	21.82	16.7099	11.7855	15.7502	13.7678	-1.23855	-0.936007	-1.21541
RSc0214		transcription regulator protein	234.555	185.623	210.089	60.9209	46.0483	53.4846	76.9224	68.467	72.6947	49.7625	51.261	50.5118	-1.97381	-1.53108	-2.05631
RSc0215		short chain dehydrogenase	858.13	1442.36	1150.24	44.9146	67.4871	56.2009	54.5299	63.8735	59.2017	61.0806	60.4817	60.7811	-4.35521	-4.28016	-4.24217
RSc0216		transport transmembrane protein	177.887	121.13	149.508	11.9699	9.16758	10.5687	13.899	9.4038	11.6514	8.77229	12.5466	10.6594	-3.82235	-3.68165	-3.81002
RSc0217		oxidoreductase transmembrane protein	245.416	155.144	200.28	8.78563	7.00367	7.89465	7.64127	7.95723	7.79925	7.62639	6.97112	7.29875	-4.665	-4.68254	-4.77822
RSc0218		hypothetical protein	1233.58	1473.2	1353.39	17.2362	12.0602	14.6482	21.0891	18.9713	20.0302	12.4646	11.9002	12.1824	-6.52971	-6.07826	-6.79564
RSc0219		putative acylphosphatase protein	168.448	173.99	171.219	22.7525	32.1463	27.4494	44.0927	23.6679	33.8803	32.0736	36.2309	34.1522	-2.641	-2.33732	-2.32579
RSc0220		hypothetical protein	91.274	115.867	103.571	20.7627	21.0791	20.9209	28.7966	25.7519	27.2743	26.0276	21.5038	23.7657	-2.3076	-1.925	-2.12366
RSc0221		hypothetical protein	132.184	90.5375	111.361	44.0668	28.6791	36.373	38.0526	31.0655	34.559	33.8141	27.8582	30.8362	-1.6143	-1.68811	-1.85255
RSc0222	rtcR	sigma-54 interacting transcription regulator protein	33.0157	29.5367	31.2762	30.6471	23.0587	26.8529	20.8198	34.0476	27.4337	26.1321	21.4826	23.8073	-0.219987	-0.189116	-0.393658
RSc0223		hypothetical protein	12.3235	24.9653	18.6444	21.9216	14.4913	18.2065	16.5719	18.9477	17.7598	11.61	10.3772	10.9936	-0.0342927	-0.070127	-0.762078
RSc0224	rtcB	RTCB protein	51.4946	81.4848	66.4897	68.1085	60.9857	64.5471	62.0248	76.302	69.1634	66.3424	56.0096	61.176	-0.0427786	0.0568779	-0.120165
RSc0225		hypothetical protein	37.9057	26.1515	32.0286	57.5755	38.8445	48.21	34.3472	40.1934	37.2703	34.1687	34.1035	34.1361	0.589972	0.218666	0.0919375
RSc0226	rtcA	RNA 3'-terminal-phosphate cyclase	28.4337	17.2613	22.8475	30.2245	21.4567	25.8406	13.6364	18.2053	15.9209	15.7923	16.1629	15.9776	0.177603	-0.521119	-0.515986
RSc0227	ripBA	probable pseudogene (type III effector protein, avrpm1 homologue)	143.011	118.335	130.673	47.8179	29.6401	38.729	10.42	58.6532	34.5366	32.7242	42.895	37.8096	-1.75447	-1.91976	-1.78914
RSc0228	ripBA	probable pseudogene (type III effector protein, C-term fragment, avrpm1 homologue)	42.7975	30.2676	36.5326	22.7067	16.6653	19.686	16.3734	28.5615	22.4674	5.29943	12.2584	8.77891	-0.892012	-0.701346	-2.05707
RSc0229		transcriptional regulators containing a dna-binding hth domain and an aminotransferase domain transcription regulator protein	84.8327	79.286	82.0593	121.995	122.634	122.315	100.569	117.814	109.191	107.196	107.218	107.207	0.575856	0.412121	0.385659
RSc0230		hypothetical protein	73.6379	68.0644	70.8512	71.9918	76.3008	74.1463	70.5883	77.3438	73.966	66.4233	53.2475	59.8354	0.0655834	0.062072	-0.243792
RSc0231		putative (homoserine/homoserine lactone) efflux transmembrane protein	143.154	135.317	139.236	113.278	110.705	111.992	164.823	115.65	140.237	87.2219	88.3449	87.7834	-0.314138	0.0103348	-0.665507
RSc0232		hypothetical protein	1413.7	1340.89	1377.3	19.8663	14.8851	17.3757	27.5381	24.9736	26.2559	17.252	13.8558	15.5539	-6.30862	-5.71305	-6.46842
RSc0233		putative integral membrane transmembrane protein	20.5734	17.8241	19.1988	6.90452	3.81447	5.35949	2.49699	4.1274	3.3122	4.26929	4.49219	4.38074	-1.84084	-2.53515	-2.13177
RSc0234		transcription regulator protein	52.8049	52.0973	52.4511	43.9363	49.721	46.8286	30.9169	35.3663	33.1416	32.1457	45.3864	38.766	-0.163582	-0.66233	-0.436179
RSc0235		hypothetical protein	523.62	668.154	595.887	171.251	182.023	176.637	143.171	331.276	237.224	188.428	199.122	193.775	-1.75425	-1.32879	-1.62066
RSc0236		hypothetical protein	185.879	170.265	178.072	169.692	181.701	175.697	111.559	179.798	145.678	146.994	134.428	140.711	-0.0193752	-0.289673	-0.339726
RSc0237		putative methylmalonyl-CoA mutase protein	67.848	95.351	81.5995	36.8058	47.883	42.3444	47.0856	67.6153	57.3505	69.8174	62.5607	66.1891	-0.946389	-0.508756	-0.301968
RSc0238		putative permease transmembrane protein	35.4497	26.2336	30.8417	15.866	10.2934	13.0797	12.5749	11.7457	12.1603	17.6555	19.0353	18.3454	-1.23755	-1.3427	-0.749462
RSc0239		hypothetical protein	33.6085	39.944	36.7763	10.5877	10.0665	10.3271	8.15233	10.8726	9.51246	9.27102	8.96745	9.11923	-1.83234	-1.95088	-2.01179
RSc0240		hypothetical protein	22.9355	22.0967	22.5161	6.95859	7.85936	7.40897	2.08097	5.59981	3.84039	5.6833	4.52996	5.10663	-1.60361	-2.55163	-2.14051
RSc0241		hypothetical protein	124.264	197.83	161.047	26.7044	40.6715	33.688	23.6037	29.4842	26.544	36.2659	36.013	36.1394	-2.25718	-2.60103	-2.15584
RSc0242		putative hydrolase protein	181.246	279.692	230.469	35.8078	53.1373	44.4725	54.6423	59.8492	57.2458	43.8979	47.8259	45.8619	-2.37359	-2.00933	-2.3292
RSc0243		putative transcriptional regulator transcription regulator protein	51.6708	51.1909	51.4308	51.4327	51.8255	51.6291	53.7286	61.4101	57.5694	34.6241	42.6081	38.6161	0.00555045	0.162667	-0.413432
RSc0244	paaH1	3-hydroxybutyryl-CoA dehydrogenase	313.066	286.543	299.804	411.606	391.152	401.379	616.999	404.341	510.67	264.747	333.757	299.252	0.420943	0.768369	-0.00266115
RSc0245	ripB	Type III effector protein	65.1593	20.6033	42.8813	100.439	183.945	142.192	143.822	57.1965	100.509	591.894	312.356	452.125	1.72942	1.22891	3.3983
RSc0246		putative calcium binding hemolysin protein	548.366	280.559	414.462	60.679	46.3027	53.4909	79.4059	87.9768	83.6913	57.0939	53.7118	55.4029	-2.95388	-2.30809	-2.90321
RSc0249		putative calcium binding hemolysin protein	76.7508	35.7845	56.2677	7.99696	6.40046	7.19871	10.3318	12.0942	11.213	8.68803	7.02239	7.85521	-2.9665	-2.32713	-2.84058
RSc0253		hypothetical protein	261.609	121.069	191.339	79.1741	41.7321	60.4531	61.0359	53.0949	57.0654	46.9422	43.5221	45.2322	-1.66224	-1.74544	-2.08071
RSc0254		hypothetical protein	146.11	174.252	160.181	84.2645	74.101	79.1827	64.0366	72.7681	68.4024	91.4509	85.7743	88.6126	-1.01644	-1.22759	-0.854119
RSc0255		hypothetical protein	220.953	243.102	232.028	108.474	94.8712	101.673	97.3711	105.475	101.423	79.9757	82.2425	81.1091	-1.19036	-1.19391	-1.51636
RSc0256	dehH	haloacetate dehalogenase H-1 protein	35.6849	55.4285	45.5567	31.3675	39.4427	35.4051	32.1784	40.7656	36.472	35.194	33.667	34.4305	-0.363706	-0.320874	-0.403976
RSc0257	ripY	Type III effector protein with ankyrin repeats	42.9057	13.8858	28.3957	78.3088	148.747	113.528	146.6	37.1308	91.8654	596.37	213.161	404.765	1.9993	1.69385	3.83334
RSc0258		putative beta lactamase protein	40.1836	21.7954	30.9895	39.0163	40.6967	39.8565	36.0157	28.7272	32.3715	71.6256	41.8239	56.7248	0.363036	0.0629425	0.872199
RSc0259		hypothetical protein	97.3762	32.1956	64.7859	91.9656	63.9637	77.9647	55.5517	61.1688	58.3602	49.6784	45.0654	47.3719	0.26714	-0.150694	-0.451648
RSc0260		hypothetical protein	168.926	83.7906	126.358	159.017	105.247	132.132	124.93	114.617	119.774	92.6626	97.6277	95.1452	0.0644595	-0.0772117	-0.409318
RSc0261		hydroxymethylglutaryl-CoA lyase	218.971	152.446	185.709	210.88	185.319	198.099	211.207	203.044	207.125	159.94	168.105	164.022	0.0931854	0.157465	-0.179146
RSc0262		putative 2-hydroxyacid dehydrogenase oxidoreductase protein	144.935	123.139	134.037	142.968	119.837	131.403	111.41	135.775	123.593	123.299	130.812	127.056	-0.0286386	-0.11704	-0.0771725
RSc0263		hypothetical conserved protein	104.454	111.514	107.984	118.61	145.324	131.967	128.949	212.201	170.575	132.037	139.515	135.776	0.28936	0.659589	0.330411
RSc0264		hypothetical protein	385.31	550.38	467.845	428.342	499.091	463.716	429.544	691.414	560.479	556.198	569.556	562.877	-0.0127876	0.26063	0.266789
RSc0265		acyl-CoA carboxylase subunit alpha	59.3957	62.9209	61.1583	59.6628	64.3541	62.0084	32.696	41.4641	37.08	43.6774	44.0761	43.8768	0.0199165	-0.721905	-0.479092
RSc0266	bioB	biotin synthase protein	219.681	319.436	269.558	385.965	486.485	436.225	223.792	405.912	314.852	340.598	360.7	350.649	0.694474	0.224075	0.379429
RSc0267		enoyl-CoA hydratase	135.363	156.665	146.014	104.993	150.267	127.63	90.1872	106.339	98.2631	98.1019	119.594	108.848	-0.194139	-0.571385	-0.423792
RSc0268		putative signal peptide protein	82.9803	84.4668	83.7236	71.9195	97.8365	84.878	53.2455	73.6551	63.4503	68.0553	68.9658	68.5105	0.0197572	-0.400006	-0.289307
RSc0269		putative propionyl-CoA carboxylase (beta subunit) protein	104.196	128.041	116.118	91.2018	120.518	105.86	69.9735	121.842	95.9077	84.089	94.3783	89.2336	-0.133442	-0.275879	-0.379938
RSc0270		hypothetical protein	46.6116	46.9923	46.802	44.6324	80.9527	62.7925	31.2907	55.4079	43.3493	54.9597	67.0102	60.9849	0.424025	-0.11056	0.381885
RSc0271		hypothetical protein	83.3671	103.691	93.529	82.6212	149.369	115.995	68.1569	122.645	95.4009	96.1893	124.237	110.213	0.310577	0.0285891	0.23681
RSc0272		hypothetical protein	129.994	94.0157	112.005	125.988	101.667	113.828	89.5314	96.6523	93.0918	58.6941	74.7829	66.7385	0.0232879	-0.266834	-0.74697
RSc0273		putative 2-hydroxychromene-2-carboxylate isomerase protein	106.346	117.863	112.105	104.174	109.936	107.055	78.3115	141.681	109.996	73.1132	79.0718	76.0925	-0.066492	-0.0273899	-0.559018
RSc0274		putative acyl CoA dehydrogenase oxidoreductase protein	126.169	85.2464	105.708	91.8923	73.0269	82.4596	70.6572	92.8294	81.7433	55.8264	63.6559	59.7412	-0.358321	-0.370908	-0.823284
RSc0275		short chain dehydrogenase	148.698	140.973	144.836	106.172	110.118	108.145	74.7167	102.476	88.5964	101.869	104.514	103.191	-0.421448	-0.709096	-0.489091
RSc0276	atoB	acetyl-CoA acetyltransferase	186.962	132.384	159.673	123.779	101.069	112.424	104.502	122.263	113.382	70.7494	83.3972	77.0733	-0.50617	-0.493922	-1.05082
RSc0277		carbonic anhydrase protein	240.471	195.63	218.05	275.538	297.547	286.543	217.87	460.142	339.006	313.684	283.818	298.751	0.394087	0.636649	0.454281
RSc0278	aceK	bifunctional isocitrate dehydrogenase kinase/phosphatase protein	127.637	154.014	140.826	120.123	117.059	118.591	88.2686	172.279	130.274	98.3702	128.106	113.238	-0.247914	-0.112362	-0.314549
RSc0279		acyl-CoA dehydrogenase oxidoreductase protein	143.935	132.316	138.125	106.404	136.917	121.66	126.977	164.951	145.964	105.397	137.171	121.284	-0.183119	0.0796329	-0.18759
RSc0280		putative transcription regulator protein	93.8645	96.9278	95.3962	92.5433	107.992	100.268	105.516	153.545	129.53	130.746	134.101	132.423	0.0718533	0.441289	0.473156
RSc0281		hypothetical protein	150.608	291.195	220.901	151.458	258.583	205.021	67.0073	220.713	143.86	229.123	238.224	233.673	-0.107635	-0.618736	0.0810909
RSc0282		hypothetical protein	216.835	160.221	188.528	207.579	153.871	180.725	80.8934	167.372	124.133	115.769	149.136	132.452	-0.0609827	-0.602896	-0.509304
RSc0283		hypothetical protein	66.2633	57.615	61.9391	97.1206	68.2147	82.6676	64.6361	66.8602	65.7482	64.83	68.1108	66.4704	0.416471	0.0860987	0.10186
RSc0284		short chain dehydrogenase	63.1622	93.0707	78.1165	87.2115	90.5148	88.8631	63.4941	73.3386	68.4163	77.9814	74.0438	76.0126	0.185959	-0.191285	-0.0393878
RSc0285	dsbA1	thiol:disulfide interchange signal peptide protein	1836.42	2165.47	2000.94	2088.5	1699.09	1893.8	2000.34	2387.13	2193.74	1401.21	1557.05	1479.13	-0.0794013	0.132708	-0.435933
RSc0286		hypothetical protein	256.291	402.463	329.377	314.512	572.876	443.694	290.724	377.225	333.975	452.702	586.311	519.506	0.429825	0.0199981	0.657402
RSc0287	argS	arginyl-tRNA synthetase	134.12	119.062	126.591	205.589	165.636	185.613	92.4961	153.293	122.895	155.193	189.808	172.5	0.552119	-0.0427539	0.446426
RSc0288		hypothetical protein	1737.63	3728.33	2732.98	1425.53	2230.86	1828.2	2031.28	2696.93	2364.11	1433.44	1768.06	1600.75	-0.580055	-0.209181	-0.771727
RSc0289	vsrA	transmembrane sensor kinase vsrA transcription regulator protein	164.228	216.415	190.322	190.797	191.157	190.977	103.813	213.077	158.445	168.983	173.115	171.049	0.00496035	-0.264456	-0.154029
RSc0290		entericidin precursor lipoprotein	1678.05	1794.85	1736.45	1153.5	339.377	746.438	258.094	1281.51	769.802	336.795	488.51	412.653	-1.21805	-1.17358	-2.07314
RSc0291		putative transcription regulator protein	520.701	824.576	672.639	518.82	411.265	465.043	252.096	867.577	559.837	440.682	334.2	387.441	-0.532469	-0.264826	-0.795855
RSc0292	vsrD	response regulator transcription regulator protein	207.433	203.01	205.221	286.727	269.525	278.126	248.647	468.254	358.451	377.359	277.612	327.486	0.438557	0.804592	0.674249
RSc0293		putative signal peptide protein	2809.84	4373.53	3591.68	946.868	538.999	742.934	852.135	1320.35	1086.24	516.64	744.803	630.721	-2.27336	-1.72531	-2.50959
RSc0294	metHb	5-methyltetrahydrofolate--homocysteinemethyltransferase	197.153	222.553	209.853	222.536	214.705	218.62	211.566	225.13	218.348	184.998	221.669	203.334	0.0590496	0.0572502	-0.0455312
RSc0295	metHa	5-methyltetrahydrofolate--homocysteinemethyltransferase	182.701	258.454	220.577	236.261	298.13	267.195	248.675	303.361	276.018	310.708	360.161	335.435	0.27661	0.323477	0.604745
RSc0296		hypothetical protein	300.46	177.952	239.206	337.577	172.776	255.177	345.205	191.041	268.123	141.944	157	149.472	0.0932419	0.164641	-0.678378
RSc0297		hypothetical protein	3855.79	4394.29	4125.04	4251.1	1805.45	3028.28	5581.68	2661.26	4121.47	1975.78	2108.8	2042.29	-0.445912	-0.00124912	-1.01422
RSc0298	pcaD2	B-ketoadipate enol-lactone hydrolase protein	128.498	91.7238	110.111	125.403	76.7233	101.063	58.6959	76.5049	67.6004	58.6567	62.8023	60.7295	-0.1237	-0.703854	-0.858488
RSc0299		putative prolin-rich signal peptide protein	60.551	77.1561	68.8535	56.8708	77.767	67.3189	35.8585	83.6658	59.7622	68.0578	62.8651	65.4614	-0.0325194	-0.204299	-0.0728855
RSc0300		transcription regulator protein	105.724	114.972	110.348	98.8583	113.116	105.987	90.4143	123.613	107.014	102.954	120.508	111.731	-0.0581711	-0.0442657	0.017969
RSc0301		hypothetical protein	95.4087	65.8104	80.6095	123.553	90.2997	106.926	68.7764	96.6907	82.7336	83.4294	86.806	85.1177	0.407595	0.0375217	0.0785084
RSc0302		transcription regulator protein	171.817	148.966	160.392	195.251	120.526	157.888	164.244	123.654	143.949	102.69	118.378	110.534	-0.0226916	-0.15604	-0.537107
RSc0303		hypothetical protein	58.5553	197.348	127.952	55.3792	114.045	84.7121	78.8565	126.744	102.8	140.601	124.352	132.476	-0.594959	-0.315755	0.0501377
RSc0304		enoyl-CoA hydratase	316.602	264.63	290.616	226.669	189.177	207.923	196.392	206.762	201.577	188.748	166.83	177.789	-0.483065	-0.527783	-0.708948
RSc0305		hypothetical protein	422.202	556.792	489.497	286.519	476.6	381.56	224.12	359.757	291.938	431.826	351.611	391.719	-0.359392	-0.745636	-0.321483
RSc0306		hypothetical protein	256.855	154.583	205.719	167.622	110.39	139.006	94.2749	113.407	103.841	94.0095	109.285	101.647	-0.565528	-0.9863	-1.0171
RSc0307		putative glutathione peroxidase transmembrane protein	173.551	153.559	163.555	92.7057	71.9418	82.3237	117.939	89.163	103.551	72.4747	75.8294	74.1521	-0.990395	-0.659434	-1.14122
RSc0308		hypothetical protein	460.48	479.504	469.992	621.169	555.987	588.578	440.6	751.027	595.813	616.668	684.726	650.697	0.324597	0.342225	0.46935
RSc0309	aut	putative transferase protein	60.675	63.4245	62.0498	104.97	83.3134	94.1417	75.7131	85.7871	80.7501	84.2019	97.0158	90.6088	0.601409	0.380039	0.546227
RSc0310		putative signal peptide protein	63.3204	81.3674	72.3439	100.137	138.162	119.15	61.7261	112.679	87.2026	100.964	128.323	114.644	0.71983	0.269499	0.664211
RSc0311		pantothenate kinase	70.1662	58.99	64.5781	82.7765	89.7654	86.2709	45.4312	52.2134	48.8223	59.0309	61.7232	60.377	0.41783	-0.403505	-0.0970447
RSc0312	birA	biotin--protein ligase	99.7007	88.4587	94.0797	101.11	120.977	111.043	95.1789	93.6471	94.413	104.484	92.854	98.669	0.23917	0.00510206	0.0687134
RSc0313		hypothetical protein	129.532	161.695	145.613	94.6908	107.16	100.925	83.7501	130.374	107.062	113.469	104.913	109.191	-0.528855	-0.443697	-0.41529
RSc0314		ABC transporter ATP-binding protein	102.894	98.2824	100.588	75.6805	75.0404	75.3605	64.8503	89.1252	76.9878	64.0198	68.3864	66.2031	-0.416582	-0.38576	-0.60349
RSc0315		signal peptide protein	119.772	141.539	130.655	90.6054	97.7479	94.1766	85.7653	106.025	95.8952	80.0623	97.0836	88.5729	-0.472327	-0.446238	-0.56083
RSc0316		lipoprotein	93.6911	66.9943	80.3427	63.5065	54.2357	58.8711	54.006	45.3745	49.6902	45.2262	46.7382	45.9822	-0.448607	-0.693204	-0.805091
RSc0317		hypothetical protein	57.0914	55.3278	56.2096	49.8015	55.2709	52.5362	42.7793	53.395	48.0872	47.575	51.1298	49.3524	-0.0975047	-0.225165	-0.187696
RSc0318		hypothetical protein	2.3896	10.5128	6.4512	3.3442	2.16826	2.75623	3.14443	3.43003	3.28723	5.16139	9.26002	7.21071	-1.22687	-0.972695	0.160573
RSc0319	plcN	non-hemolytic phospholipase C signal peptide protein	21.0294	22.1418	21.5856	18.626	13.6263	16.1262	20.1767	15.9475	18.0621	16.2447	14.2767	15.2607	-0.420667	-0.257104	-0.500248
RSc0320		hypothetical protein	966.015	1476.09	1221.05	13.6823	30.7298	22.2061	17.4146	10.1695	13.792	71.2502	20.6067	45.9285	-5.78103	-6.46814	-4.73259
RSc0321	ripAE	Type III effector protein	35.3479	26.4115	30.8797	36.0952	91.2141	63.6547	43.9136	22.9133	33.4134	213.988	82.5494	148.269	1.04361	0.11377	2.26348
RSc0322	lipA	lipoyl synthase	298.32	356.616	327.468	376.943	504.57	440.756	372.73	635.43	504.08	443.771	508.603	476.187	0.428628	0.622299	0.540174
RSc0323	lipB	lipoyltransferase	211.015	176.658	193.837	203.106	167.539	185.322	241.59	219.889	230.74	141.301	208.017	174.659	-0.0648022	0.251425	-0.150299
RSc0324		hypothetical conserved protein	937.791	707.652	822.722	78.2686	51.9059	65.0873	76.3859	68.4449	72.4154	48.6634	47.5323	48.0979	-3.65996	-3.50604	-4.09636
RSc0325		DNA-binding transcriptional activator GcvA	128.742	150.164	139.453	123.52	179.839	151.679	128.321	181.737	155.029	120.91	140.093	130.501	0.121247	0.152759	-0.0957126
RSc0326		hypothetical protein	173.962	115.773	144.868	315.794	133.363	224.578	152.119	152.758	152.439	97.0895	148.812	122.951	0.632486	0.0734933	-0.236653
RSc0327	dac	penicillin-binding transmembrane protein	249.464	343.613	296.538	370.287	482.678	426.482	358.263	483.434	420.849	388.64	431.356	409.998	0.524267	0.505082	0.467397
RSc0328		hypothetical protein	184.099	124.913	154.506	227.185	207.737	217.461	167.151	189.953	178.552	158.773	186.117	172.445	0.493094	0.208681	0.158473
RSc0329		putative ferredoxin 2FE-2S protein	108.983	85.8172	97.4001	127.116	98.0099	112.563	159.062	151.342	155.202	93.1323	137.866	115.499	0.208737	0.672152	0.245887
RSc0330	dctA1	C4-dicarboxylate transporter DctA	203.008	267.263	235.135	215.179	388.482	301.831	238.87	405.158	322.014	195.513	297.53	246.522	0.360246	0.453631	0.0682211
RSc0331	dctB2	C4-dicarboxylate transport sensor kinase transcription regulator protein	35.1444	40.662	37.9032	39.3545	43.214	41.2843	29.6784	47.7939	38.7362	38.7392	40.9528	39.846	0.123272	0.0313609	0.0721153
RSc0332	dctD2	C4-dicarboxylate transport response regulator transcription regulator protein	57.3925	48.1699	52.7812	83.6331	63.2813	73.4572	51.0354	77.635	64.3352	45.7492	55.7872	50.7682	0.47688	0.285584	-0.056099
RSc0333		putative transmembrane protein	249.804	376.962	313.383	222.085	233.364	227.725	240.234	270.842	255.538	176.328	309.651	242.99	-0.460637	-0.294389	-0.367033
RSc0334		hypothetical protein	423.72	413.212	418.466	161.886	163.261	162.573	148.449	174.466	161.458	128.465	150.493	139.479	-1.36402	-1.37396	-1.58506
RSc0335		putative transmembrane protein	212.727	146.826	179.776	138.075	94.9462	116.511	98.9637	82.7495	90.8566	92.1802	83.9655	88.0729	-0.625743	-0.984541	-1.02944
RSc0336		signal peptide protein	1103.32	2106.46	1604.89	402.06	506.848	454.454	377.069	586.851	481.96	417.658	381.959	399.808	-1.82027	-1.73549	-2.00509
RSc0337		polyphenol oxidase B precursor	1970.22	4133.53	3051.88	228.686	324.244	276.465	277.75	332.254	305.002	343.375	293.842	318.608	-3.46453	-3.32281	-3.25984
RSc0338		Mg(2+) chelatase family protein	9.81299	10.0285	9.92075	9.66382	8.22081	8.94232	7.81584	8.80315	8.3095	8.11463	8.19153	8.15308	-0.1498	-0.255688	-0.283103
RSc0339		hypothetical protein	104.224	117.693	110.959	78.3209	57.7387	68.0298	114.56	117.535	116.047	268.901	49.2354	159.068	-0.705781	0.0646953	0.519625
RSc0340		hypothetical protein	1109.55	1434.28	1271.91	1156.39	988.134	1072.26	1420.05	1226.76	1323.4	1078.62	1096.7	1087.66	-0.246345	0.0572524	-0.225775
RSc0341		signal peptide protein	42.5264	46.8056	44.666	50.5436	32.1445	41.344	25.758	37.6652	31.7116	62.6585	43.7069	53.1827	-0.111497	-0.494166	0.25178
RSc0342	glnK	nitrogen regulatory P-II transcription regulator protein	149.815	127.199	138.507	116.611	72.0957	94.3534	102.28	110.495	106.388	112.315	81.3926	96.8538	-0.553813	-0.38063	-0.516078
RSc0343	amtB	ammonium transporter	382.758	291.199	336.978	145.948	107.918	126.933	166.65	126.816	146.733	111.696	110.042	110.869	-1.40859	-1.19946	-1.6038
RSc0344	gshA	Glutamate--cysteine ligase GshA	294.292	438.984	366.638	418.229	398.566	408.397	466.76	396.929	431.844	356.821	391.433	374.127	0.155618	0.236156	0.0291718
RSc0345	gshB	glutathione synthetase	231.994	311.007	271.5	296.167	292.976	294.572	321.723	281.562	301.643	245.3	283.724	264.512	0.117663	0.151885	-0.0376217
RSc0346		hypothetical protein	409.626	708.727	559.177	496.176	612.086	554.131	448.497	704.071	576.284	717.844	667.561	692.703	-0.0130767	0.0434762	0.308932
RSc0347	pstH	phosphohistidinoprotein-hexosephosphotransferase	397.273	182.402	289.837	507.931	227.629	367.78	362.018	323.431	342.724	193.452	272.342	232.897	0.343599	0.241805	-0.315552
RSc0348	ptsI	phosphoenolpyruvate-protein phosphotransferase transmembrane	183.918	178.269	181.094	242.869	213.87	228.37	208.714	282.677	245.696	210.567	210.567	210.567	0.334635	0.440137	0.217545
RSc0349	bfd	putative bacterioferritin-associated ferredoxin protein	440.45	334.55	387.5	448.663	451	449.832	2169.7	198.779	1184.24	639.927	432.382	536.154	0.215188	1.61169	0.468452
RSc0350	bfr	bacterioferritin	1041.16	1347.79	1194.47	1537.61	847.896	1192.75	393.318	992.85	693.084	798.206	965.469	881.838	-0.00208134	-0.785275	-0.437792
RSc0351	thiF	molybdopterin biosynthesis protein MoeB	90.4099	101.403	95.9065	121.092	116.561	118.827	77.6601	109.603	93.6316	115.361	122.051	118.706	0.309157	-0.0346331	0.307693
RSc0352		putative carboxy-terminal processing protease transmembrane protein	946.231	1134.86	1040.55	994.192	1082.49	1038.34	1082.12	1364.81	1223.46	1010.58	1085.95	1048.27	-0.00305974	0.233633	0.0106634
RSc0353	gpmA	phosphoglyceromutase	437.831	724.096	580.964	416.462	667.901	542.181	499.478	691.158	595.318	753.037	953.563	853.3	-0.0996716	0.035213	0.554606
RSc0354		hypothetical protein	158.307	297.959	228.133	191.385	320.221	255.803	139.962	316.248	228.105	357.477	353.371	355.424	0.165158	-0.000177081	0.639666
RSc0355	grxC	glutaredoxin 3 (GRX3) protein	611.055	391.761	501.408	669.35	270.023	469.687	511.71	401.198	456.454	256.351	330.108	293.23	-0.0942869	-0.135516	-0.773955
RSc0356	secB	preprotein translocase subunit SecB	910.059	1474.06	1192.06	1393.37	2072.23	1732.8	1264.13	2008.73	1636.43	1631.06	2271.59	1951.33	0.539649	0.457096	0.710998
RSc0357	gpsA	NAD(P)H-dependent glycerol-3-phosphate dehydrogenase	89.3697	60.1204	74.745	135.382	134.726	135.054	71.7007	98.1265	84.9136	108.239	106.804	107.522	0.853486	0.184018	0.524575
RSc0358	yibK	putative tRNA/rRNA methyltransferase protein	124.023	139.448	131.736	142.04	142.047	142.043	86.1813	164.561	125.371	139.382	170.114	154.748	0.108689	-0.0714388	0.232277
RSc0359		putative competence protein F-related protein	12.4563	15.0785	13.7674	16.8003	9.96917	13.3847	7.5351	8.91829	8.22669	13.5842	10.6611	12.1227	-0.0406676	-0.742871	-0.183551
RSc0360	bioC	putative biotin synthesis protein (methyltransferase)	105.797	87.175	96.486	100.284	91.4526	95.8683	89.995	106.594	98.2945	92.0519	101.465	96.7585	-0.00926577	0.0267911	0.00406803
RSc0361		hypothetical protein	444.749	348.332	396.541	303.811	177.364	240.587	208.307	244.804	226.555	213.111	178.362	195.736	-0.720907	-0.807604	-1.01856
RSc0362	coxB	putative cytochrome C oxidase polypeptide II precursor (cytochrome AA3 subunit 2) transmembrane protein	653.28	955.807	804.543	452.067	450.915	451.491	334.477	510.58	422.529	511.694	352.089	431.892	-0.833473	-0.929122	-0.897502
RSc0363	coxA	cytochrome C oxidase polypeptide I	803.167	900.714	851.941	401.219	351.057	376.138	297.778	341.733	319.755	234.694	304.159	269.426	-1.17949	-1.41378	-1.66086
RSc0364		hypothetical protein	437.714	354.563	396.139	254.926	119.289	187.107	117.127	135.859	126.493	52.2988	99.483	75.8909	-1.08214	-1.64695	-2.38401
RSc0365	ctaG	cytochrome C oxidase assembly protein	292.79	227.877	260.334	165.363	95.6502	130.507	84.192	98.573	91.3825	80.3319	88.3946	84.3632	-0.996238	-1.51037	-1.62567
RSc0366		hypothetical protein	342.026	475.225	408.625	172.684	139.775	156.23	118.641	155.164	136.903	161.828	124.276	143.052	-1.38711	-1.57763	-1.51424
RSc0367	coxC	cytochrome C oxidase subunit III transmembrane protein	871.434	1043.25	957.342	335.102	340.689	337.895	291.029	377.947	334.488	358.678	326.847	342.762	-1.50246	-1.51708	-1.48183
RSc0368		hypothetical protein	225.476	172.153	198.815	160.239	69.389	114.814	162.972	171.442	167.207	79.5167	91.775	85.6458	-0.792124	-0.249788	-1.21497
RSc0369		putative transmembrane cytochrome oxidase complex biogenesis factor transmembrane protein	58.2307	49.1207	53.6757	36.418	25.4315	30.9247	27.8742	34.0002	30.9372	31.1669	28.1646	29.6657	-0.795507	-0.794926	-0.855471
RSc0370		hypothetical protein	85.4651	89.7994	87.6322	57.9943	64.1611	61.0777	49.0493	65.2078	57.1286	40.2057	65.7363	52.971	-0.520816	-0.61725	-0.726259
RSc0371	ctaA	putative heme O oxygenase (cytochrome aa3- controlling) transmembrane protein	51.2638	35.2907	43.2773	41.0681	33.3492	37.2087	29.4412	33.3423	31.3918	34.5066	37.0134	35.76	-0.217971	-0.463223	-0.275262
RSc0372	ctaB	protoheme IX farnesyltransferase	76.7439	63.6941	70.219	70.1987	52.8957	61.5472	67.5798	57.2875	62.4337	54.1505	69.9625	62.0565	-0.190168	-0.169538	-0.178279
RSc0373		lipoprotein	117.88	140.243	129.061	105.16	129.082	117.121	207.16	194.116	200.638	129.868	221.687	175.778	-0.140059	0.636536	0.445692
RSc0374	rpoH	RNA polymerase factor sigma-32	1562.33	2178.1	1870.21	1602.88	1329.49	1466.18	1693.18	1630.84	1662.01	1101.8	1380.71	1241.26	-0.351137	-0.170275	-0.591405
RSc0375		hypothetical protein	8.19618	7.6405	7.91834	26.039	18.2292	22.1341	14.1919	15.3301	14.761	22.6467	16.0993	19.373	1.483	0.898521	1.29078
RSc0376		hypothetical protein	327.896	370.887	349.392	375.723	326.748	351.236	417.618	431.577	424.597	232.071	262.185	247.128	0.00759416	0.281251	-0.499586
RSc0377		putative pirin-like protein	270.182	282.137	276.159	273.355	277.369	275.362	285.753	308.313	297.033	244.501	211.599	228.05	-0.00417228	0.105121	-0.276152
RSc0378	trpD3	hypothetical protein	209.018	196.172	202.595	247.757	222.34	235.048	200.449	231.445	215.947	273.385	198.848	236.117	0.21436	0.0920787	0.2209
RSc0379	nasD	putative nitrate ATP-binding ABC transporter protein	16.0993	15.7102	15.9047	20.1435	11.0497	15.5966	13.1931	11.1563	12.1747	10.1835	10.0862	10.1349	-0.0282261	-0.385571	-0.650133
RSc0380	nasE	putative nitrate transmembrane ABC transporter protein	9.8614	8.16138	9.01139	11.2861	5.79104	8.53857	9.65473	9.41842	9.53657	4.7433	6.36483	5.55406	-0.0777552	0.0817216	-0.698206
RSc0381	nasF	putative nitrate transporter protein	17.3801	16.486	16.9331	20.2498	13.6079	16.9289	20.9895	16.9207	18.9551	14.4018	15.5112	14.9565	-0.000357884	0.162744	-0.179069
RSc0382		response regulator transcription regulator protein	76.6519	102.165	89.4085	60.4817	83.7783	72.13	52.7206	93.6257	73.1731	71.9658	77.325	74.6454	-0.309812	-0.289097	-0.260358
RSc0383		hypothetical protein	395.962	556.359	476.161	408.391	444.077	426.234	423.142	470.176	446.659	353.83	386.937	370.384	-0.159802	-0.0922741	-0.362428
RSc0384		maleylacetoacetate isomerase (glutathione transferase zeta 1) protein	242.802	292.483	267.642	267.054	326.186	296.62	319.019	344.62	331.82	184.947	260.926	222.936	0.148309	0.310091	-0.263674
RSc0385		hypothetical protein	108.299	62.1726	85.2358	136.475	98.1724	117.324	96.2166	82.3558	89.2862	72.4041	85.4456	78.9248	0.460963	0.0669777	-0.11098
RSc0386	ftsY	putative cell division protein	118.268	92.3656	105.317	147.326	135.539	141.433	126.039	171.948	148.994	139.035	150.269	144.652	0.425378	0.500514	0.457851
RSc0387		putative zinc protease protein	425.965	571.746	498.856	469.229	566.626	517.928	440.43	577.345	508.888	384.524	476.204	430.364	0.0541282	0.0287248	-0.213065
RSc0388		putative Zinc protease-like signal peptide protein	291.679	321.504	306.591	342.455	323.816	333.135	311.687	309.66	310.673	235.37	295.232	265.301	0.119791	0.0190815	-0.208688
RSc0389		hypothetical protein	75.7898	55.9807	65.8852	83.5511	59.4398	71.4955	54.1187	53.0573	53.588	64.4868	58.0264	61.2566	0.117896	-0.298046	-0.10509
RSc0390	coaD	phosphopantetheine adenylyltransferase	373.247	334.927	354.087	691.509	583.33	637.419	438.323	558.044	498.183	455.437	577.862	516.649	0.848139	0.492573	0.545082
RSc0391		ferredoxin protein	392.068	1529.8	960.934	638.158	1278.43	958.294	667.529	1665.87	1166.7	1275.5	1450.04	1362.77	-0.00396901	0.279924	0.504033
RSc0392		prolin-rich transmembrane protein	65.9375	75.9883	70.9629	76.2446	93.2102	84.7274	56.7853	95.979	76.3821	90.7019	72.5693	81.6356	0.255764	0.106171	0.202133
RSc0393	pth	peptidyl-tRNA hydrolase	124.643	156.932	140.787	129.369	146.018	137.694	166.853	172.219	169.536	128.544	167.411	147.978	-0.0320588	0.268072	0.0718586
RSc0394	rplY	50S ribosomal protein L25/general stress protein Ctc	1882.27	2566.32	2224.3	4014.04	4964.6	4489.32	3658.11	4740.8	4199.45	5977.17	7555	6766.09	1.01315	0.916854	1.60497
RSc0395	prsA	ribose-phosphate pyrophosphokinase	152.138	98.4477	125.293	309.822	152.089	230.956	121.229	211.157	166.193	178.997	222.582	200.79	0.882311	0.407556	0.68038
RSc0396	ipk	4-diphosphocytidyl-2-C-methyl-D-erythritolkinase	250.534	159.67	205.102	326.949	128.324	227.637	142.494	181.382	161.938	147.248	178.931	163.089	0.15039	-0.3409	-0.330678
RSc0397	lolB	outer membrane lipoprotein LolB	168.155	108.51	138.333	192.854	128.709	160.781	189.243	130.26	159.751	119.206	128.811	124.008	0.216961	0.207689	-0.157701
RSc0398		hypothetical protein	472.907	655.289	564.098	470.237	582.489	526.363	594.236	720.434	657.335	570.438	550.397	560.418	-0.0998877	0.220683	-0.00944381
RSc0399	mutM	formamidopyrimidine-DNA glycosylase	110.237	114.466	112.351	105.619	101.206	103.412	78.1724	116.112	97.1422	103.26	107.275	105.268	-0.119609	-0.209849	-0.0939593
RSc0400		hypothetical protein	262.022	463.655	362.838	806.314	882.232	844.273	442.313	741.267	591.79	803.815	730.755	767.285	1.21838	0.705758	1.08044
RSc0401	mutY	A/G-specific adenine glycosylase protein	46.5685	32.3919	39.4802	77.0765	47.4503	62.2634	27.5401	48.4183	37.9792	50.5801	47.9756	49.2779	0.657255	-0.0559198	0.31981
RSc0402		hypothetical protein	240.933	154.322	197.627	297.093	249.903	273.498	284.011	380.586	332.298	263.471	299.373	281.422	0.468747	0.749696	0.509951
RSc0403		hypothetical protein	306.296	260.287	283.291	396.157	330.187	363.172	426.444	436.618	431.531	320.76	490.67	405.715	0.358366	0.607177	0.518179
RSc0404		putative signal peptide protein	7845.06	18584.3	13214.7	5117.92	6394.74	5756.33	7441.77	12594.3	10018	6373.95	6674.76	6524.35	-1.19892	-0.399542	-1.01823
RSc0405	ptsK	HPr kinase/phosphorylase	182.671	217.447	200.059	265.489	267.093	266.291	219.959	412.642	316.3	400.583	324.13	362.356	0.412578	0.66087	0.856984
RSc0406	ptsN	putative nitrogen regulatory IIA (enzyme IIA- Ntr) (phosphotransferase enzyme II, A component) transcription regulator protein	422.3	467.677	444.989	520.087	477.239	498.663	561.814	854.966	708.39	598.175	770.076	684.125	0.164297	0.670776	0.620493
RSc0407		putative sigma-54 modulation protein	24919.4	42204.8	33562.1	22109.3	17795.9	19952.6	16227.3	24112	20169.7	17843.6	15838.9	16841.2	-0.750256	-0.734647	-0.994834
RSc0408	rpoN1	RNA polymerase factor sigma-54	599.542	1114.98	857.261	696.396	706.051	701.224	716.993	1102.82	909.907	790.19	764.265	777.227	-0.28986	0.0859838	-0.141398
RSc0409		ABC transporter ATP-binding protein	248.214	238.869	243.541	324.57	280.198	302.384	223.441	332.745	278.093	212.194	285.29	248.742	0.312214	0.1914	0.0304825
RSc0410		putative signal peptide protein	380.169	519.095	449.632	449.042	489.898	469.47	339.695	503.712	421.703	441.422	475.197	458.31	0.0622883	-0.0925157	0.0275775
RSc0411		hypothetical protein	136.717	161.428	149.072	182.612	151.374	166.993	125.029	232.596	178.812	113.11	152.415	132.762	0.163773	0.262433	-0.167166
RSc0412		hypothetical protein	222.904	229.296	226.1	220.035	218.624	219.329	183.281	194.158	188.719	160.58	202.65	181.615	-0.0438611	-0.260717	-0.316078
RSc0413		hypothetical protein	150.676	127.797	139.236	179.26	160.003	169.631	118.097	179.973	149.035	162.793	192.789	177.791	0.284867	0.0981137	0.352645
RSc0414		putative glutathione-regulated potassium-efflux system K+/H+ antiporter transmembrane protein	53.2745	51.3887	52.3316	60.1563	41.2385	50.6974	40.2116	46.5731	43.3923	45.776	42.2976	44.0368	-0.0457706	-0.270242	-0.248973
RSc0415		hypothetical protein	335.946	301.616	318.781	150.289	80.2413	115.265	200.644	111.715	156.18	61.906	74.7552	68.3306	-1.46761	-1.02936	-2.22196
RSc0416		hypothetical protein	279.552	835.864	557.708	81.7291	117.439	99.584	429.635	371.54	400.587	70.3514	96.0259	83.1886	-2.48552	-0.477393	-2.74505
RSc0417	apt	adenine phosphoribosyltransferase	219.04	231.755	225.397	248.523	235.325	241.924	158.927	313.281	236.104	230.586	204.815	217.701	0.102082	0.066951	-0.0501268
RSc0418		transport transmembrane protein	151.389	152.708	152.048	178.445	135.321	156.883	96.7264	99.6319	98.1791	111.13	116.301	113.715	0.0451574	-0.631043	-0.419103
RSc0419		hypothetical protein	414.732	469.59	442.161	208.471	152.909	180.69	245.772	159.623	202.697	103.021	148.417	125.719	-1.29106	-1.12524	-1.81437
RSc0420	uvrA1	excinuclease ABC subunit A	114.574	129.698	122.136	184.339	153.223	168.781	142.656	157.118	149.887	143.972	160.323	152.148	0.466664	0.295387	0.316982
RSc0421		putative multidrug-efflux transporter transmembrane protein	58.6605	36.2349	47.4477	70.8699	41.7877	56.3288	28.8238	55.8489	42.3363	49.1928	57.2968	53.2448	0.247535	-0.164441	0.166302
RSc0422	ssb	single-strand DNA-binding protein	320.6	483.32	401.96	519.655	467.532	493.593	222.46	495.024	358.742	519.315	536.108	527.712	0.296271	-0.164105	0.392697
RSc0423		hypothetical protein	19.6945	25.014	22.3543	23.496	14.6409	19.0684	12.3306	23.115	17.7228	21.0694	15.384	18.2267	-0.229362	-0.334943	-0.294496
RSc0424		signal peptide protein	230.196	156.276	193.236	206	150.013	178.007	105.484	175.563	140.523	86.8397	114.062	100.451	-0.118434	-0.459552	-0.943874
RSc0425		hypothetical protein	111.085	59.5637	85.3243	98.6157	55.3527	76.9842	47.1511	61.0531	54.1021	44.5394	61.2372	52.8883	-0.148395	-0.657273	-0.690009
RSc0426		hypothetical protein	45.9138	77.8203	61.8671	48.666	103.977	76.3215	28.7826	67.6457	48.2142	75.9143	79.3517	77.633	0.302918	-0.359715	0.327499
RSc0427		3-oxoacyl-(acyl carrier protein) synthase I	118.372	105.98	112.176	149.218	131.924	140.571	95.2461	116.128	105.687	145.474	175.535	160.505	0.325535	-0.0859654	0.51685
RSc0428		hypothetical protein	22.1416	18.0148	20.0782	22.8268	30.4659	26.6463	12.8408	17.7066	15.2737	20.1866	24.4297	22.3081	0.408308	-0.39458	0.151941
RSc0429		hypothetical protein	14.8787	13.5492	14.214	17.0983	15.5377	16.318	10.0003	11.8747	10.9375	13.3613	15.5531	14.4572	0.199157	-0.378025	0.0244806
RSc0430		putative transmembrane protein	35.6853	28.3324	32.0088	44.9838	34.6264	39.8051	27.7745	35.8292	31.8019	25.5205	39.6651	32.5928	0.314482	-0.00936015	0.0260825
RSc0431		hypothetical protein	35.8794	25.6972	30.7883	36.7452	31.145	33.9451	17.0774	30.517	23.7972	23.0173	30.5784	26.7978	0.140821	-0.37159	-0.200265
RSc0432		hypothetical protein	54.5686	67.9715	61.2701	67.7306	77.7251	72.7278	30.563	62.3679	46.4654	64.924	60.5208	62.7224	0.247326	-0.399024	0.0337987
RSc0433		hypothetical protein	37.7337	41.3963	39.565	40.8895	46.0017	43.4456	26.1236	43.2312	34.6774	42.752	53.65	48.201	0.134985	-0.190229	0.284838
RSc0434		acyl carrier protein	251.383	227.721	239.552	297.167	149.634	223.4	128.085	234.291	181.188	188.735	175.779	182.257	-0.100706	-0.402851	-0.394365
RSc0435	fabG	3-ketoacyl-(acyl-carrier-protein) reductase	86.2541	42.5767	64.4154	114.153	61.4137	87.7833	28.3957	62.4953	45.4455	56.2932	47.3691	51.8312	0.446542	-0.503268	-0.313586
RSc0436		hypothetical protein	39.9107	28.4368	34.1737	70.9181	38.9714	54.9447	18.9363	34.5912	26.7638	42.8707	43.4892	43.1799	0.685093	-0.352608	0.337473
RSc0437		hypothetical protein	13.7176	23.0973	18.4075	17.1586	22.3149	19.7368	9.78662	10.4348	10.1107	16.2119	13.8418	15.0268	0.100595	-0.864405	-0.292747
RSc0438		hypothetical protein	23.4253	19.7727	21.599	17.1494	17.1783	17.1639	11.6756	10.1385	10.907	24.3354	12.5343	18.4349	-0.331591	-0.985704	-0.228529
RSc0439		putative lipase/esterase protein	106.456	100.191	103.323	147.631	105.003	126.317	94.7376	111.751	103.244	85.8822	107.178	96.5301	0.28988	-0.00110629	-0.0981176
RSc0440		putative signal peptide protein	99.4886	100.69	100.089	112.331	92.2952	102.313	61.7379	102.409	82.0735	86.7732	72.8786	79.8259	0.0317031	-0.2863	-0.326359
RSc0441	gntK	thermoresistant gluconokinase (gluconate kinase 2) protein	310.363	347.119	328.741	334.399	464.253	399.326	269.435	484.317	376.876	385.211	429.606	407.409	0.280616	0.197139	0.309525
RSc0442		acyl-CoA synthetase	145.117	188.556	166.837	85.7652	195.633	140.699	100.165	205.148	152.656	131.272	117.187	124.23	-0.245822	-0.128146	-0.425427
RSc0443		glycin-rich signal peptide protein	3.79362	6.8001	5.29686	3.34706	5.06058	4.20382	3.13598	4.16286	3.64942	3.14194	3.63929	3.39061	-0.333436	-0.53747	-0.64359
RSc0444		putative signal peptide protein	14.6625	13.917	14.2897	10.1179	11.195	10.6564	10.4826	11.5604	11.0215	7.25931	9.11941	8.18936	-0.423254	-0.37466	-0.803158
RSc0445		putative signal peptide protein	5.41229	4.89283	5.15256	4.39523	3.14369	3.76946	4.07107	4.48253	4.2768	3.39897	2.90504	3.152	-0.450932	-0.268758	-0.70902
RSc0446		lipoprotein	10.2346	12.0126	11.1236	10.4149	9.21152	9.81321	7.03854	10.8791	8.95882	10.2206	10.305	10.2628	-0.180827	-0.312243	-0.116199
RSc0447		hypothetical protein	70.0725	56.9572	63.5149	16.99	16.0618	16.5259	18.6997	22.4203	20.56	15.3859	16.3786	15.8822	-1.94237	-1.62725	-1.99968
RSc0448	queF	7-cyano-7-deazaguanine reductase	101.267	73.7238	87.4954	168.292	132.721	150.507	112.959	147.666	130.312	184.524	119.785	152.154	0.782547	0.574696	0.798258
RSc0449	ilvA	threonine dehydratase	336.182	217.679	276.93	472.346	315.101	393.724	220.056	289.273	254.665	302.949	337.494	320.221	0.507659	-0.120926	0.209546
RSc0450		putative ATP-sensitive inward rectifier potassium channel related transmembrane protein	61.1089	87.1836	74.1462	54.4656	50.1157	52.2906	44.2569	55.4336	49.8453	37.0604	43.4567	40.2585	-0.503821	-0.572918	-0.881079
RSc0451		hypothetical conserved protein	169.255	203.845	186.55	49.2218	43.2021	46.212	62.3069	49.2906	55.7987	39.5423	50.653	45.0977	-2.01322	-1.74126	-2.04844
RSc0452		putative transmembrane protein	69.6987	39.8565	54.7776	66.5187	44.7538	55.6362	63.9421	60.6437	62.2929	37.2491	45.3623	41.3057	0.0224391	0.185482	-0.407245
RSc0453		hypothetical protein	123.928	94.4664	109.197	106.336	82.0291	94.1825	114.234	112.043	113.138	68.5982	79.6839	74.1411	-0.213404	0.0511541	-0.558591
RSc0454		putative oxidoreductase protein	296.013	367.59	331.801	450.706	451.752	451.229	355.281	518.267	436.774	415.658	505.588	460.623	0.443539	0.396567	0.473266
RSc0455		hypothetical protein	179.366	125.77	152.568	237.902	197.745	217.823	189.121	196.798	192.959	180.34	204.636	192.488	0.513707	0.338846	0.335316
RSc0456		ATP-binding transport ABC transporter protein	762.053	885.209	823.631	533.525	412.031	472.778	567.344	519.206	543.275	271.783	343.528	307.656	-0.800835	-0.600315	-1.42068
RSc0457		hypothetical protein	819.327	900.056	859.692	637.953	474.412	556.183	779.885	526.456	653.17	409.576	554.117	481.846	-0.628261	-0.396359	-0.835245
RSc0458	ubiE	ubiquinone/menaquinone biosynthesis methyltransferase	1534.75	980.526	1257.64	1238.01	587.194	912.602	1201.06	1087.74	1144.4	770.266	662.183	716.225	-0.462659	-0.136125	-0.812233
RSc0459		hypothetical protein	1677.33	2537.73	2107.53	1370.72	1902.62	1636.67	1922.27	2084.54	2003.4	1771.48	1625.77	1698.62	-0.36479	-0.0730991	-0.311186
RSc0460		hypothetical protein	99.9937	57.6764	78.835	102.906	86.7818	94.8439	63.1908	75.2326	69.2117	87.6277	94.5249	91.0763	0.266718	-0.187821	0.208238
RSc0461	ubiB	putative ubiquinone biosynthesis protein UbiB	66.8769	51.4056	59.1412	89.657	69.0141	79.3355	56.3786	94.9144	75.6465	72.5097	80.3312	76.4204	0.423803	0.355109	0.369794
RSc0462		hypothetical protein	59.1681	34.5259	46.847	69.6879	38.7133	54.2006	60.1942	47.0618	53.628	42.6787	50.2882	46.4835	0.210352	0.19503	-0.0112395
RSc0463		sodium/solute symporter transmembrane protein	94.6415	105.516	100.079	114.898	86.1024	100.5	70.3772	90.3613	80.3692	86.1771	81.25	83.7135	0.0060627	-0.31642	-0.257603
RSc0464		hypothetical protein	418.311	281.344	349.827	411.529	157.03	284.279	209.008	180.131	194.57	202.984	198.836	200.91	-0.299334	-0.846358	-0.800094
RSc0465		hypothetical protein	244.735	323.285	284.01	276.252	275.263	275.757	243.747	255.789	249.768	265.492	286.412	275.952	-0.0425416	-0.185353	-0.0415244
RSc0466	aspS	aspartyl-tRNA synthetase	504.724	479.724	492.224	811.59	696.937	754.264	857.987	634.236	746.111	622.554	701.196	661.875	0.615754	0.600076	0.427244
RSc0467		hypothetical protein	310.769	370.162	340.466	298.595	217.119	257.857	278.379	218.649	248.514	140.028	149.326	144.677	-0.400937	-0.454181	-1.23467
RSc0468	ntpA	dATP pyrophosphohydrolase	201.274	229.847	215.56	226.333	187.241	206.787	266.686	271.22	268.953	137.393	188.493	162.943	-0.0599473	0.319261	-0.403725
RSc0469		hypothetical protein	111.415	121.282	116.349	122.227	102.965	112.596	104.934	168.384	136.659	114.223	104.479	109.351	-0.047297	0.232128	-0.0894862
RSc0470		hypothetical protein	53.8635	40.9913	47.4274	59.5597	41.935	50.7473	38.6505	47.7851	43.2178	37.2589	38.0931	37.676	0.0976117	-0.134095	-0.332075
RSc0471		putative transferase protein	34.6137	23.4012	29.0074	40.0348	22.3479	31.1913	30.7041	27.5823	29.1432	17.6204	17.8631	17.7417	0.104723	0.00673582	-0.709275
RSc0472		putative transcription regulator protein	650.089	439.182	544.636	436.83	493.569	465.2	433.89	1015.04	724.465	414.41	485.087	449.749	-0.227441	0.411625	-0.276173
RSc0473		putative acyl-CoA dehydrogenase oxidoreductase protein	1126.64	801.946	964.293	848.038	747.784	797.911	529.676	1081.15	805.413	522.885	463.007	492.946	-0.273244	-0.259743	-0.968042
RSc0474		putative 3-hydroxyacyl-CoA dehydrogenase oxidoreductase protein	919.95	662.558	791.254	738.088	354.367	546.227	363.646	479.111	421.379	273.805	268.673	271.239	-0.534639	-0.909024	-1.54458
RSc0475		acetyl-CoA acetyltransferase	810.444	513.747	662.095	541.094	248.015	394.555	324.429	392.981	358.705	222.385	206.615	214.5	-0.746815	-0.884241	-1.62606
RSc0476		enoyl-CoA hydratase	452.935	320.731	386.833	256.984	126.368	191.676	133.324	185.435	159.38	148.644	99.3946	124.019	-1.01304	-1.27924	-1.64115
RSc0477		hypothetical protein	260.684	213.894	237.289	221.8	190.759	206.279	157.002	181.916	169.459	162.333	194.628	178.481	-0.202045	-0.485709	-0.410879
RSc0478		ABC transporter ATP-binding protein	66.5205	63.3065	64.9135	77.0904	58.9142	68.0023	73.6859	91.4643	82.5751	55.8725	61.1223	58.4974	0.067065	0.347188	-0.150146
RSc0479		putative transcription regulator protein	219.947	210.183	215.065	187.279	144.219	165.749	140.812	190.756	165.784	141.674	133.835	137.755	-0.375773	-0.375468	-0.642673
RSc0480	gdhA	glutamate dehydrogenase (NAD(P)+) oxidoreductase protein	2681.5	2440.78	2561.14	3404.56	3957.68	3681.12	4839.3	3610.46	4224.88	2632.53	3359.26	2995.9	0.523359	0.722124	0.226201
RSc0481		amino-acid-binding periplasmic (PBP) ABC transporter protein	3824.07	4258.29	4041.18	3459.85	6569.58	5014.72	8212.39	6631.26	7421.82	4012.05	6797.61	5404.83	0.311391	0.876997	0.419473
RSc0482	gltJ	glutamate/aspartate transmembrane ABC transporter protein	357.296	202.941	280.118	457.718	436.304	447.011	631.435	584.486	607.96	277.041	446.614	361.827	0.674273	1.11794	0.369265
RSc0483	gltK	glutamate/aspartate transmembrane ABC transporter protein	429.634	340.914	385.274	523.991	717.85	620.92	815.641	884.143	849.892	465.406	738.768	602.087	0.688524	1.14139	0.644087
RSc0484	gltL	putative glutamate/aspartate transport ATP- binding ABC transporter protein	641.23	780.791	711.011	719.987	1468.7	1094.34	1893.61	1915.48	1904.55	1084.8	1521.36	1303.08	0.622123	1.4215	0.873983
RSc0485		hypothetical protein	382.382	475.04	428.711	417.728	346.582	382.155	315.158	558.21	436.684	299.558	435.321	367.44	-0.165848	0.0265842	-0.222499
RSc0486	ttuD2	putative hydroxypyruvate reductase oxidoreductase protein	55.1994	46.6619	50.9306	61.2246	44.67	52.9473	36.5061	37.3473	36.9267	46.394	47.0235	46.7087	0.056023	-0.46387	-0.124841
RSc0487	pyrC	dihydroorotase	125.081	143.836	134.459	176.34	189.153	182.746	112.057	175.013	143.535	157.203	204.233	180.718	0.442683	0.0942416	0.426579
RSc0488		putative transmembrane protein	67.8165	40.6839	54.2502	93.0096	60.803	76.9063	60.9213	59.9423	60.4318	53.5472	75.9076	64.7274	0.503473	0.155679	0.254748
RSc0489		hypothetical protein	410.852	470.463	440.658	338.961	351.855	345.408	365.874	405.238	385.556	272.55	340.08	306.315	-0.351356	-0.192717	-0.524642
RSc0490	rplM	50S ribosomal protein L13	1638.54	2671.27	2154.9	2804.9	4852.49	3828.69	3621.72	6285.5	4953.61	6411.93	9300.56	7856.24	0.829228	1.20086	1.86622
RSc0491	rpsI	30S ribosomal protein S9	2284.63	4432.1	3358.37	3931.03	7678.65	5804.84	5722.86	8425.42	7074.14	9823.56	13306.5	11565	0.789497	1.0748	1.78394
RSc0492		hypothetical protein	136.224	132.03	134.127	167.343	135.214	151.279	135.022	183.638	159.33	138.761	149.583	144.172	0.173607	0.248418	0.104191
RSc0493		hypothetical protein	507.676	441.889	474.783	581.382	417.833	499.607	471.797	469.781	470.789	356.493	375.943	366.218	0.0735284	-0.0121861	-0.374564
RSc0494		iron-sulfur cluster insertion protein ErpA	2196.28	5251.21	3723.74	2677.7	2803.04	2740.37	1407.59	2815.04	2111.32	3174.44	2901.06	3037.75	-0.442384	-0.818612	-0.293751
RSc0495	anmK	anhydro-N-acetylmuramic acid kinase	204.032	280.687	242.36	210.393	231.407	220.9	202.149	302.825	252.487	203.519	235.465	219.492	-0.133755	0.0590605	-0.14298
RSc0496	tyrS	tyrosyl-tRNA synthetase	181.927	150.35	166.138	210.865	186.089	198.477	155.01	213.343	184.176	160.856	180.721	170.788	0.256585	0.148703	0.0398244
RSc0497		D-tyrosyl-tRNA deacylase	127.129	70.6553	98.8922	154.981	94.0524	124.517	142.609	70.6595	106.634	101.8	113.12	107.46	0.332411	0.108743	0.119872
RSc0498		hypothetical protein	412.461	196.979	304.72	320.713	136.331	228.522	257.678	207.784	232.731	186.781	208.914	197.847	-0.415151	-0.388821	-0.623095
RSc0499	gpmB	putative phosphoglycerate mutase 2 protein	117.355	143.867	130.611	108.846	116.579	112.713	98.9937	118.23	108.612	129.337	157.525	143.431	-0.212629	-0.266095	0.13508
RSc0500	ruvB	Holliday junction DNA helicase B	177.808	188.212	183.01	177.183	208.819	193.001	150.771	217.779	184.275	164.179	213.213	188.696	0.0766858	0.00993788	0.0441414
RSc0501	ruvA	Holliday junction DNA helicase motor protein	118.019	71.4746	94.7468	91.3895	66.0712	78.7304	46.0393	69.4041	57.7217	56.6208	58.5497	57.5853	-0.267157	-0.714963	-0.718378
RSc0502	glpQ	putative glycerophosphoryl diester phosphodiesterase, periplasmic precursor protein	96.7908	216.708	156.749	34.1018	66.8932	50.4975	38.4571	73.3216	55.8894	53.0902	53.4274	53.2588	-1.63418	-1.48781	-1.55737
RSc0503	ruvC	Holliday junction resolvase	86.9034	54.6868	70.7951	80.5609	64.2721	72.4165	74.4749	81.3096	77.8923	44.1016	67.3024	55.702	0.0326689	0.13783	-0.34592
RSc0504	purH	bifunctionalphosphoribosylaminoimidazolecarboxamide formyltransferase/IMP cyclohydrolase	122.113	143.185	132.649	275.304	470.926	373.115	435.615	389.614	412.615	401.637	603.159	502.398	1.49201	1.63718	1.92122
RSc0505	fis	DNA-binding protein Fis	60.0767	53.252	56.6643	74.8892	49.9	62.3946	75.2095	69.9825	72.596	66.149	110.847	88.498	0.13898	0.357449	0.643203
RSc0506		NIFR3-like protein	64.8057	73.6744	69.24	83.3217	62.1385	72.7301	47.1819	63.823	55.5024	63.0407	60.2003	61.6205	0.0709458	-0.319055	-0.168196
RSc0507		amino acid dehydrogenase transmembrane protein	53.659	42.3269	47.993	52.0604	48.5177	50.2891	33.3428	39.9842	36.6635	36.3856	42.369	39.3773	0.0674218	-0.388478	-0.285458
RSc0508	ubiH	hypothetical protein	102.949	132.218	117.583	94.9455	124.5	109.723	56.5738	84.4145	70.4942	99.0906	114.674	106.882	-0.0998229	-0.73811	-0.137663
RSc0509	pepP	XAA-Pro aminopeptidase	239.25	377.909	308.579	215.381	298.577	256.979	151.966	252.656	202.311	239.432	252.342	245.887	-0.263992	-0.609067	-0.327647
RSc0510		hypothetical protein	28.2871	21.7487	25.0179	22.8419	17.4926	20.1672	18.3569	19.9124	19.1347	15.7344	17.2948	16.5146	-0.310946	-0.386773	-0.599219
RSc0511		nucleotidyl transferase family protein	72.1403	56.0258	64.0831	92.0127	69.832	80.9223	72.9471	64.6713	68.8092	59.653	79.9401	69.7965	0.336595	0.102659	0.123213
RSc0512		Branched-chain amino acid transport	48.6113	37.8105	43.2109	74.4534	40.8962	57.6748	47.9366	51.9644	49.9505	56.5757	53.3933	54.9845	0.416546	0.209104	0.34763
RSc0513		hypothetical protein	48.8373	38.8373	43.8373	72.7973	58.5616	65.6795	42.0325	50.5169	46.2747	55.2725	64.9115	60.092	0.583283	0.0780647	0.455014
RSc0514		hypothetical protein	104.843	139.358	122.101	133.66	157.879	145.769	85.6768	157.002	121.339	165.051	166.028	165.539	0.25562	-0.00902103	0.439106
RSc0515		organic solvent tolerance transmembrane protein	203.767	228.882	216.325	234.807	217.649	226.228	166.16	254.634	210.397	231.97	241.659	236.815	0.0645804	-0.0400829	0.13056
RSc0516	surA	peptidyl-prolyl cis-trans isomerase	411.029	348.814	379.922	476.096	425.907	451.001	535.874	438.935	487.404	388.022	396.816	392.419	0.247431	0.359418	0.0466935
RSc0517	pdxA	4-hydroxythreonine-4-phosphate dehydrogenase	76.9954	70.4128	73.7041	95.6377	92.1843	93.911	56.61	69.5806	63.0953	68.9452	75.7616	72.3534	0.349549	-0.224212	-0.0266841
RSc0518	ksgA	dimethyladenosine transferase	102.45	69.0563	85.7532	156.003	114.036	135.019	120.562	100.677	110.62	77.5019	111.725	94.6135	0.654906	0.367344	0.141856
RSc0519		hypothetical protein	100.508	72.7713	86.6396	117.824	83.4023	100.613	57.7956	52.2161	55.0058	72.5386	74.6233	73.581	0.21572	-0.655442	-0.235695
RSc0520	gloA	lactoylglutathione lyase	274.362	185.597	229.98	273.701	141.882	207.792	62.8194	109.897	86.3582	101.599	134.308	117.953	-0.146369	-1.4131	-0.963287
RSc0521		hypothetical protein	74.2016	46.48	60.3408	77.8199	54.4055	66.1127	64.2302	61.0575	62.6439	49.433	66.8256	58.1293	0.131794	0.0540391	-0.0538683
RSc0522		putative acyltransferase transmembrane protein	56.91	38.0838	47.4969	84.755	59.4803	72.1176	94.244	77.3889	85.8165	54.5259	75.2829	64.9044	0.602519	0.853421	0.450483
RSc0523		D,D-heptose 1,7-bisphosphate phosphatase	128.826	173.314	151.07	148.868	285.03	216.949	223.295	175.539	199.417	216.828	295.409	256.118	0.522139	0.400571	0.761594
RSc0524	glyS	glycyl-tRNA synthetase subunit beta	130.618	205.838	168.228	189.495	275.536	232.516	211.19	248.279	229.734	262.498	287.987	275.243	0.466909	0.44955	0.710285
RSc0525		putative signal peptide protein	91.6244	99.0159	95.3201	131.171	133.541	132.356	98.8941	82.0338	90.4639	152.477	170.31	161.394	0.47357	-0.0754382	0.759729
RSc0526	glyQ	glycyl-tRNA synthetase subunit alpha	184.641	225.463	205.052	258.526	273.987	266.257	147.344	277.537	212.44	276.504	304.983	290.744	0.376827	0.051069	0.503757
RSc0527	lnt	apolipoprotein N-acyltransferase	55.9988	15.8388	35.9188	59.3663	44.6564	52.0114	49.0095	86.5638	67.7867	40.576	61.0172	50.7966	0.534087	0.916262	0.499993
RSc0528		hypothetical protein	281.937	132.691	207.314	187.095	163.069	175.082	284.621	330.754	307.688	208.302	361.062	284.682	-0.243787	0.569648	0.457534
RSc0529		putative metalloprotease	203.469	269.659	236.564	292.599	335.836	314.217	236.938	344.481	290.709	298.656	403.091	350.874	0.409533	0.297348	0.56872
RSc0530		PHOH-like protein	82.4361	81.3172	81.8766	132.765	116.515	124.64	86.7023	129.55	108.126	119.018	138.482	128.75	0.606243	0.401191	0.653048
RSc0531		hypothetical protein	162.086	160.915	161.5	204.981	144.424	174.702	143.573	155.845	149.709	161.474	188.966	175.22	0.113362	-0.109378	0.117629
RSc0532		hypothetical protein	636.276	447.595	541.936	641.266	405.36	523.313	431.714	470.795	451.255	367.883	487.342	427.612	-0.0504471	-0.26418	-0.341817
RSc0533		putative transmembrane protein	130.692	174.918	152.805	151.096	255.331	203.214	101.989	157.993	129.991	181.61	213.169	197.389	0.411304	-0.23328	0.369353
RSc0534		lipoprotein transmembrane	129.373	127.273	128.323	34.9232	23.8911	29.4072	21.9863	28.5381	25.2622	25.84	17.8788	21.8594	-2.12554	-2.34473	-2.55345
RSc0535		putative signal peptide protein	47.4755	59.2231	53.3493	26.6583	22.7143	24.6863	14.0623	13.7017	13.882	34.8507	26.1405	30.4956	-1.11176	-1.94225	-0.806868
RSc0536	fabG	3-ketoacyl-(acyl-carrier-protein) reductase	111.876	138.707	125.291	47.315	54.1893	50.7522	34.3037	34.8826	34.5931	81.3188	46.0961	63.7074	-1.30375	-1.85673	-0.975755
RSc0537	fadE	acyl-CoA dehydrogenase	122.266	130.834	126.55	45.4317	55.0973	50.2645	40.9944	37.4869	39.2407	69.5854	41.2838	55.4346	-1.3321	-1.68929	-1.19085
RSc0538		putative transcription regulator protein	438.349	406.062	422.206	196.088	232.522	214.305	168.13	117.251	142.69	253.21	177.401	215.305	-0.97828	-1.56506	-0.97156
RSc0539	rhlE1	ATP-dependent RNA helicase protein	57.039	36.016	46.5275	117.87	79.4541	98.662	45.2003	109.597	77.3987	145.703	119.031	132.367	1.08441	0.734225	1.50839
RSc0540		serine/threonine protein kinase	45.02	42.4406	43.7303	86.3557	85.0247	85.6902	47.2625	90.2743	68.7684	102.694	103.83	103.262	0.970497	0.653113	1.2396
RSc0541		pirin-like protein	75.9711	139.915	107.943	69.6034	96.7669	83.1851	84.2499	81.383	82.8165	71.1918	74.9122	73.052	-0.375872	-0.382281	-0.563275
RSc0542		transcription regulator protein	92.6932	160.877	126.785	108.304	120.746	114.525	97.102	126.531	111.817	158.113	101.944	130.029	-0.146723	-0.181252	0.0364427
RSc0543		response regulator transcription regulator protein	38.1248	45.8777	42.0012	62.0083	47.2853	54.6468	44.5694	56.432	50.5007	42.0503	47.9005	44.9754	0.379705	0.265871	0.0987038
RSc0544		hypothetical protein	51.6181	29.693	40.6555	92.2969	61.5933	76.9451	57.6005	60.9614	59.2809	42.6285	35.8677	39.2481	0.920377	0.544116	-0.0508295
RSc0545		oxidoreductase protein	57.6736	55.1126	56.3931	124.736	139.324	132.03	91.9505	118.906	105.428	98.3155	89.9305	94.123	1.22728	0.902671	0.739029
RSc0546		hypothetical protein	22.3755	8.42172	15.3986	22.0875	4.95657	13.522	23.2124	12.2498	17.7311	6.65048	10.2613	8.45589	-0.187488	0.203482	-0.864772
RSc0547		putative sugar transporter transmembrane protein	188.218	93.6775	140.948	25.8841	29.1654	27.5248	77.742	49.8217	63.7819	46.5531	53.1085	49.8308	-2.35636	-1.14394	-1.50005
RSc0548		hypothetical protein	31.4428	24.2478	27.8453	10.7413	14.52	12.6306	9.13789	11.9864	10.5621	10.9842	14.7409	12.8625	-1.1405	-1.39853	-1.11426
RSc0549		transmembrane sensor histidine kinase transcription regulator protein	38.57	32.013	35.2915	16.2306	18.7292	17.4799	14.2292	18.0724	16.1508	17.9984	12.7068	15.3526	-1.01362	-1.12772	-1.20084
RSc0550		response regulator transcription regulator protein	130.495	248.294	189.394	73.3374	127.147	100.242	69.318	114.144	91.731	143.3	86.7797	115.04	-0.917904	-1.04591	-0.719261
RSc0551	recA	recombinase A	926.48	923.657	925.069	1818.7	1167.47	1493.09	1047.64	1199.93	1123.79	701.076	1017.48	859.278	0.690664	0.280734	-0.106435
RSc0552	recX	recombination regulator RecX	79.4575	75.3424	77.3999	117.625	76.7794	97.2022	93.2988	96.7392	95.019	46.8698	80.473	63.6714	0.328656	0.295883	-0.281687
RSc0553		hypothetical protein	175.84	173.597	174.719	183.96	160.022	171.991	167.824	223.257	195.541	195.141	199.342	197.242	-0.0226993	0.162435	0.174931
RSc0554	sucC	succinyl-CoA synthetase subunit beta	1026.48	960.272	993.376	1813.42	2399.04	2106.23	3997.68	3697.05	3847.36	2978.45	3961.48	3469.97	1.08425	1.95346	1.80451
RSc0555	sucD	succinyl-CoA synthetase subunit alpha	991.964	939.69	965.827	1755.35	2769.76	2262.56	4897.71	4057.69	4477.7	2750.65	4370.17	3560.41	1.22812	2.21292	1.88221
RSc0556		hypothetical protein	31.9853	28.6443	30.3148	35.0019	21.045	28.0235	27.802	37.1092	32.4556	18.8968	24.8467	21.8717	-0.113388	0.0984451	-0.470954
RSc0557	pilA1	type 4 fimbrial pilin signal peptide protein	38.093	47.8453	42.9691	71.1822	71.6306	71.4064	33.0042	64.5062	48.7552	68.5746	52.0671	60.3209	0.732752	0.182255	0.489356
RSc0558	pilA	type 4 fimbrial pilin signal peptide protein	3791.34	1975.46	2883.4	8721.56	3889.1	6305.33	4592.2	5375.79	4983.99	5370.38	5310.38	5340.38	1.1288	0.789532	0.889171
RSc0559		hypothetical protein	58.3476	40.4812	49.4144	115.028	66.8741	90.9511	59.3606	61.7035	60.532	66.1408	68.5146	67.3277	0.880159	0.292768	0.446269
RSc0560	moaC	molybdenum cofactor biosynthesis protein C	195.868	226.41	211.139	259.398	265.121	262.26	305.093	348.781	326.937	356.132	306.585	331.358	0.312802	0.63082	0.6502
RSc0561		putative signal peptide protein	122.261	122.167	122.214	108.543	95.2277	101.885	63.187	118.503	90.845	102.532	86.7017	94.6168	-0.262463	-0.427931	-0.369241
RSc0562		hypothetical protein	98.7276	71.614	85.1708	85.0392	74.2549	79.6471	56.5971	75.8214	66.2092	60.8666	77.4794	69.173	-0.096738	-0.363326	-0.30015
RSc0563		hypothetical protein	77.9049	64.9234	71.4142	94.5276	76.4594	85.4935	46.3872	79.2316	62.8094	75.5578	67.343	71.4504	0.259605	-0.185229	0.00073213
RSc0564		hypothetical protein	361.637	364.552	363.095	360.292	446.991	403.641	320.329	504.105	412.217	366.744	462.739	414.741	0.152729	0.183059	0.191867
RSc0565	rfaF	ADP-heptose--lipopolysaccharide heptosyltransferase II protein	214.067	177.266	195.666	247.475	288.213	267.844	150.888	272.7	211.794	224.979	271.754	248.367	0.452996	0.114265	0.344074
RSc0566		hypothetical protein	835.743	1042.91	939.327	862.153	713.096	787.625	522.943	906.413	714.678	642.941	688.273	665.607	-0.254119	-0.394333	-0.496956
RSc0567	ilvE1	branched-chain amino acid aminotransferase	672.984	1194.91	933.947	696.835	848.936	772.886	613.96	952.024	782.992	526.499	730.079	628.289	-0.273086	-0.254343	-0.571912
RSc0568		hypothetical protein	68.2864	73.7318	71.0091	65.227	60.0095	62.6183	45.2087	72.4327	58.8207	73.6028	63.3377	68.4702	-0.181421	-0.27168	-0.0525266
RSc0569		Branched-chain amino acid transport	40.6991	35.4747	38.0869	36.6065	48.8113	42.7089	23.6056	34.3379	28.9718	39.82	51.937	45.8785	0.165242	-0.394648	0.268523
RSc0570		hypothetical protein	24.7906	11.0259	17.9083	23.9034	16.9963	20.4499	11.7322	16.3846	14.0584	15.8204	20.2924	18.0564	0.191466	-0.349192	0.0118859
RSc0571	pgk	phosphoglycerate kinase	454.841	471.2	463.02	563.08	544.565	553.822	444.584	492.025	468.304	477.676	528.823	503.25	0.258348	0.0163708	0.120198
RSc0572	pykA1	pyruvate kinase	268.951	350.027	309.489	355.759	374.326	365.043	271.193	346.533	308.863	326.64	378.807	352.724	0.238176	-0.00292108	0.18865
RSc0573	fbaA	fructose-1,6-bisphosphate aldolase	1214.1	1057.49	1135.8	1053.18	1125.12	1089.15	1177.59	1116.14	1146.87	1135.24	1644.87	1390.05	-0.0604998	0.0139931	0.29144
RSc0574	hemH	phosphoribosylaminoimidazole-succinocarboxamidesynthase	159.905	195.364	177.635	214.846	281.943	248.394	147.978	300.009	223.994	286.835	299.58	293.207	0.483721	0.334545	0.72301
RSc0575	purE	phosphoribosylaminoimidazole carboxylase catalytic subunit protein	121.781	48.2949	85.0379	174.858	93.9983	134.428	77.8368	60.8664	69.3516	71.4803	108.11	89.7952	0.660657	-0.294178	0.0785307
RSc0576	purK	phosphoribosylaminoimidazole carboxylase ATPase subunit	150.936	127.022	138.979	208.541	222.115	215.328	185.862	204.18	195.021	200.785	265.659	233.222	0.631669	0.488763	0.746837
RSc0577		hypothetical protein	103.925	66.7159	85.3204	129.824	105.818	117.821	131.197	85.2188	108.208	97.9064	111.274	104.59	0.465633	0.342842	0.293784
RSc0580		putative lipase / esterase protein	177.711	201.593	189.652	104.099	117.577	110.838	89.8762	136.766	113.321	115.575	107.033	111.304	-0.774902	-0.742938	-0.768849
RSc0581		putative phosphoglycolate phosphatase protein	110.419	53.7326	82.0758	36.132	26.8147	31.4733	19.0984	29.9646	24.5315	21.7851	21.6655	21.7253	-1.38283	-1.74232	-1.91758
RSc0582		AvrD-related protein	99.6118	54.483	77.0474	29.3127	22.8	26.0564	9.17515	27.8509	18.513	16.2255	15.9319	16.0787	-1.56411	-2.05721	-2.2606
RSc0583	mobB2	molybdopterin-guanine dinucleotide biosynthesis protein B	39.6101	19.703	29.6566	46.615	33.5464	40.0807	29.8245	39.6548	34.7396	29.8162	26.0552	27.9357	0.434557	0.228232	-0.0862408
RSc0584		D-alanyl-D-alanine carboxypeptidase	54.3531	52.9364	53.6448	68.7765	71.3836	70.08	38.8972	75.3646	57.1309	53.4262	53.6138	53.52	0.385567	0.0908343	-0.00335887
RSc0585		putative transport transmembrane protein	108.603	114.917	111.76	76.8239	69.1717	72.9978	48.8445	82.9339	65.8892	61.0631	61.6148	61.3389	-0.614479	-0.76229	-0.865529
RSc0586		hypothetical protein	1903	2814.45	2358.72	1240.44	1530.97	1385.7	1345.61	2791.09	2068.35	2031.17	1214.83	1623	-0.767387	-0.189527	-0.539344
RSc0587		hypothetical protein	108.38	73.3686	90.8743	86.4174	80.41	83.4137	86.0871	72.7331	79.4101	62.032	60.5376	61.2848	-0.123588	-0.19455	-0.568343
RSc0588		hypothetical protein	54.5777	36.8741	45.7259	69.6452	38.0027	53.8239	41.2564	46.7122	43.9843	42.5493	37.7484	40.1488	0.235237	-0.0560229	-0.187653
RSc0589		amidase	35.5478	40.469	38.0084	36.1147	42.6648	39.3897	25.934	24.5557	25.2448	26.197	32.314	29.2555	0.051502	-0.590329	-0.37761
RSc0590		putative transcription regulator protein	324.431	291.411	307.921	74.852	50.2942	62.5731	56.4008	59.0555	57.7281	61.5005	74.0064	67.7535	-2.29895	-2.41521	-2.18419
RSc0591		hypothetical protein	1360.67	1396.86	1378.76	353.598	276.255	314.927	269.262	374.689	321.976	187.411	250.958	219.185	-2.13029	-2.09835	-2.65316
RSc0592		hypothetical protein	41.4866	48.3398	44.9132	770.192	632.936	701.564	273.196	389.619	331.408	608.733	436.406	522.569	3.96536	2.88339	3.54041
RSc0593		hypothetical protein	521.915	411.793	466.854	1412.23	706.06	1059.14	2031.91	1252.81	1642.36	893.837	975.832	934.834	1.18186	1.81473	1.00174
RSc0594		hypothetical protein	199.982	209.765	204.873	304.925	504.455	404.69	632.468	141.79	387.129	462.844	391.156	427	0.982084	0.918081	1.0595
RSc0595		putative outer membrane receptor signal peptide protein	191.193	68.8368	130.015	542.198	158.605	350.401	1372.04	121.382	746.711	201.15	128.157	164.654	1.43033	2.52187	0.340756
RSc0596		hypothetical protein	108.982	24.4768	66.7294	141.697	31.5514	86.6242	107.393	29.914	68.6535	54.626	21.1302	37.8781	0.376448	0.0410107	-0.816959
RSc0597		hypothetical protein	142.782	84.8327	113.807	64.5689	20.3068	42.4378	89.9842	26.9594	58.4718	18.5605	15.8347	17.1976	-1.42317	-0.960781	-2.72631
RSc0598		hypothetical protein	278.838	147.628	213.233	33.4677	12.463	22.9654	62.1896	12.1813	37.1855	10.9972	18.1659	14.5816	-3.2149	-2.51962	-3.87021
RSc0599		putative transcription regulator protein	104.262	102.858	103.56	100.65	89.6674	95.1587	122.238	88.3543	105.296	76.1912	90.7722	83.4817	-0.122059	0.0239858	-0.310935
RSc0600		hypothetical protein	12.4003	16.6748	14.5375	8.56834	10.4252	9.49677	6.73321	4.70345	5.71833	11.145	16.2266	13.6858	-0.614275	-1.34612	-0.0871044
RSc0601		hypothetical protein	38.4714	28.3476	33.4095	27.5359	33.5301	30.533	27.7526	28.5899	28.1713	28.0444	33.1026	30.5735	-0.129889	-0.246035	-0.127977
RSc0602		hypothetical protein	26.7069	23.3007	25.0038	14.4482	20.4357	17.4419	11.6652	14.8292	13.2472	18.8014	16.8254	17.8134	-0.519586	-0.91646	-0.489184
RSc0603		hypothetical protein	38.8936	38.0025	38.448	26.8327	34.1038	30.4682	15.7048	21.2169	18.4609	24.4205	29.5082	26.9643	-0.335604	-1.05844	-0.511857
RSc0604		hydrolase oxidoreductase protein	206.718	286.972	246.845	208.066	359.59	283.828	225.327	324.097	274.712	255.769	276.285	266.027	0.201411	0.154315	0.107967
RSc0605	adhC2	bifunctional: glutathione-dependent formaldehyde dehydrogenase/alcohol dehydrogenase class III	363.517	497.741	430.629	373.794	585.976	479.885	384.743	551.191	467.967	426.257	469.429	447.843	0.156243	0.119961	0.0565476
RSc0606		putative methyl-accepting chemotaxis transmembrane protein	4.59323	7.29932	5.94627	64.0144	74.412	69.2132	26.377	43.7394	35.0582	89.1117	53.4051	71.2584	3.54099	2.55969	3.583
RSc0607		putative glutathione S-transferase protein	3.53753	3.93428	3.7359	15.801	15.3206	15.5608	9.84224	8.88232	9.36228	24.4146	16.7083	20.5615	2.05839	1.3254	2.46041
RSc0609		putative lipoprotein	19.5285	28.675	24.1018	44.4251	61.1108	52.7679	34.5807	27.6156	31.0982	76.5527	60.1431	68.3479	1.13052	0.367691	1.50376
RSc0610		putative signal peptide protein	34.4953	27.6925	31.0939	46.688	32.5195	39.6038	42.1771	29.3838	35.7805	39.758	28.2407	33.9993	0.349005	0.20254	0.128876
RSc0611	apbE	thiamine biosynthesis lipoprotein apbE precursor transmembrane	11.2846	8.55456	9.91958	13.6938	10.9835	12.3386	11.2703	5.94168	8.60599	13.6055	13.7667	13.6861	0.314834	-0.204938	0.46436
RSc0612		hypothetical protein	46.0438	60.4118	53.2278	16.776	15.7901	16.283	17.7169	10.6557	14.1863	13.3394	13.8757	13.6075	-1.70881	-1.90768	-1.96777
RSc0613		hypothetical protein	960.058	2394.16	1677.11	52.3788	36.3297	44.3543	36.3976	64.3637	50.3806	44.2848	34.0765	39.1806	-5.24076	-5.05696	-5.41969
RSc0614		hypothetical protein	9.07063	15.4286	12.2496	5.95623	6.9561	6.45617	9.51706	8.45198	8.98452	7.74832	7.30065	7.52449	-0.923987	-0.447223	-0.703072
RSc0615		transcription regulator protein	66.6922	65.7233	66.2078	91.6231	103.691	97.657	157.145	126.09	141.618	107.209	131.228	119.219	0.560724	1.09693	0.848536
RSc0616		hypothetical protein	31.7592	36.7394	34.2493	41.7541	56.6569	49.2055	31.8778	39.5897	35.7338	152.86	71.6006	112.23	0.522745	0.0612128	1.71232
RSc0617		putative secreted aspartic protease	41.6629	28.0646	34.8637	39.1166	34.1293	36.623	38.7032	36.3398	37.5215	138.704	52.9867	95.8453	0.0710202	0.10599	1.45898
RSc0618	rdgC	recombination associated protein	125.989	73.3405	99.6647	182.542	134.879	158.71	100.47	150.227	125.349	129.202	154.254	141.728	0.671242	0.330789	0.50797
RSc0619		putative transmembrane hydrogenase cytochrome B- type subunit	60.6531	52.9347	56.7939	56.9688	30.9564	43.9626	44.6222	68.8819	56.752	43.1856	41.7581	42.4719	-0.369459	-0.00106348	-0.419229
RSc0620		putative sulfate oxidase protein	67.9763	52.648	60.3122	51.0455	27.5205	39.283	53.0656	54.4192	53.7424	32.5313	34.8987	33.715	-0.618544	-0.166388	-0.839058
RSc0621		hypothetical protein	245.818	185.613	215.716	160.212	69.5869	114.899	80.9162	198.791	139.854	177.787	93.8762	135.832	-0.908758	-0.625212	-0.667311
RSc0622	dbpA	ATP-dependent RNA helicase DbpA	255.793	165.466	210.63	276.575	233.13	254.852	199.445	280.959	240.202	202.945	204.212	203.578	0.274955	0.189541	-0.0491223
RSc0623		hypothetical protein	180.36	88.6945	134.527	199.173	153.112	176.142	110.052	171.104	140.578	112.863	93.9868	103.425	0.388845	0.0634724	-0.379315
RSc0624		zinc-dependent alcohol dehydrogenase oxidoreductase protein	30.6301	27.3646	28.9973	31.044	23.1667	27.1054	29.3829	35.2169	32.2999	27.0142	23.9732	25.4937	-0.0973434	0.155609	-0.18578
RSc0625		transcription regulator protein	117.052	119.63	118.341	130.239	121.035	125.637	164.802	216.343	190.572	112.836	101.572	107.204	0.0863114	0.68739	-0.142591
RSc0626		aldehyde dehydrogenase subunit III	25.0565	20.0556	22.556	41.1992	41.6757	41.4374	25.9612	36.5378	31.2495	31.5677	30.3495	30.9586	0.877421	0.470319	0.456826
RSc0627		putative dehydrogenase large chain transmembrane protein	21.674	11.6105	16.6423	30.2731	16.626	23.4496	20.9969	22.6843	21.8406	16.3937	14.8059	15.5998	0.49471	0.392162	-0.093323
RSc0628		hypothetical protein	28.6618	26.3414	27.5016	24.8271	20.0245	22.4258	29.7731	31.3666	30.5698	19.7784	22.746	21.2622	-0.294356	0.152594	-0.371225
RSc0629		putative oxidoreductase cytochrome C552 precursor signal peptide protein	10.9583	6.86551	8.9119	16.4188	7.96698	12.1929	14.3186	10.1695	12.244	7.451	5.15168	6.30134	0.452234	0.458275	-0.500075
RSc0630		hypothetical protein	11.6656	6.11665	8.89112	16.6323	6.58635	11.6093	8.8105	12.654	10.7323	8.59888	8.09987	8.34937	0.384846	0.271515	-0.0906978
RSc0631		hypothetical protein	55.8634	46.2349	51.0491	81.0028	46.6208	63.8118	79.5658	108.002	93.7839	61.5195	59.3477	60.4336	0.321936	0.877453	0.243464
RSc0632		putative NADP-dependent alcohol dehydrogenase oxidoreductase protein	18.4204	14.6365	16.5284	16.3841	10.1879	13.286	16.0835	18.6449	17.3642	11.3679	12.9629	12.1654	-0.315045	0.0711645	-0.442168
RSc0633		putative NAD(P)H:quinone oxidoreductase	26.6948	27.7539	27.2244	27.7898	15.8763	21.8331	25.4943	28.4472	26.9707	22.0497	22.0778	22.0637	-0.318384	-0.013502	-0.30322
RSc0634		transcription regulator protein	96.2788	68.7964	82.5376	91.5079	52.0447	71.7763	81.3732	93.9187	87.6459	53.527	57.1052	55.3161	-0.201544	0.0866359	-0.577352
RSc0635		transcription regulator protein	50.7508	39.3315	45.0412	55.3157	37.7803	46.548	58.4369	77.2981	67.8675	52.9764	45.1681	49.0722	0.0474755	0.591477	0.123664
RSc0636		hypothetical protein	20.4324	38.9795	29.706	29.6035	32.464	31.0337	18.8179	24.5373	21.6776	44.5896	28.299	36.4443	0.0630861	-0.454547	0.294941
RSc0638		hypothetical protein	28.4238	28.739	28.5814	23.9143	21.6849	22.7996	30.9523	32.9812	31.9668	31.5124	27.9016	29.707	-0.326068	0.161495	0.0557263
RSc0639		heat shock protein	37.3193	35.1621	36.2407	53.1938	36.1901	44.692	41.3085	38.6254	39.9669	42.5547	39.8197	41.1872	0.302404	0.141197	0.184585
RSc0641	groES	co-chaperonin GroES	5424.54	4132.26	4778.4	7368.1	3447.25	5407.68	7777.21	5980.54	6878.88	4073.69	3884.33	3979.01	0.178481	0.525645	-0.264118
RSc0642	groEL	chaperonin GroEL	4632.43	6320.85	5476.64	6936.17	8249.93	7593.05	17641.2	11749.7	14695.5	8386.92	9147.71	8767.31	0.471388	1.42401	0.678844
RSc0643		hypothetical protein	144.179	140.275	142.227	107.937	84.4144	96.1757	92.7922	102.225	97.5086	77.0172	78.4002	77.7087	-0.564451	-0.544594	-0.872047
RSc0644		putative transmembrane protein	92.36	81.8909	87.1255	70.5489	63.2786	66.9137	48.4523	50.1331	49.2927	62.8051	54.0616	58.4334	-0.380792	-0.82172	-0.576302
RSc0645		hypothetical protein	25.2763	17.6962	21.4862	24.4368	13.6286	19.0327	13.4133	24.3585	18.8859	10.6067	12.6272	11.6169	-0.174933	-0.186104	-0.887182
RSc0646		hypothetical protein	90.1849	85.9323	88.0586	43.682	32.1629	37.9224	60.7009	40.434	50.5674	37.3445	35.9591	36.6518	-1.21541	-0.800255	-1.26458
RSc0647		Major facilitator superfamily MFS-1-related protein	55.1213	37.4675	46.2944	38.0376	22.3992	30.2184	31.4652	31.6841	31.5746	19.3578	19.5164	19.4371	-0.61541	-0.552071	-1.25202
RSc0648		putative transmembrane protein	61.3101	40.5403	50.9252	39.4672	18.5156	28.9914	33.5486	29.941	31.7448	24.6149	17.4291	21.022	-0.812755	-0.681859	-1.27648
RSc0649		putative transmembrane protein	21.513	23.6245	22.5688	15.3905	11.3806	13.3855	13.7773	13.6751	13.7262	10.117	9.64175	9.87937	-0.75365	-0.717394	-1.19183
RSc0650		putative tight adherence TadC-related transmembrane protein	14.3745	16.0856	15.23	13.7857	9.89792	11.8418	11.085	13.4839	12.2844	8.19804	10.365	9.28152	-0.363031	-0.310087	-0.714488
RSc0651		putative tight adherence TadB-related transmembrane protein	11.0448	8.47411	9.75945	9.1914	6.35668	7.77404	12.1116	7.87858	9.99509	4.95117	5.55538	5.25328	-0.328136	0.034419	-0.893583
RSc0652	cpaF1	secretion ATPase protein	16.2183	19.6032	17.9108	16.6422	12.389	14.5156	22.2861	19.2572	20.7717	16.098	12.8625	14.4802	-0.303222	0.21379	-0.306739
RSc0653	cpaE1	putative pilus assembly protein	18.9218	22.1904	20.5561	18.1513	15.4302	16.7907	21.2896	19.3271	20.3084	15.2734	12.4118	13.8426	-0.2919	-0.0174935	-0.570452
RSc0654		lipoprotein	25.8325	27.134	26.4832	28.445	19.3226	23.8838	28.0078	21.1028	24.5553	14.477	16.5217	15.4993	-0.149048	-0.109046	-0.772872
RSc0655	cpaC	outer membrane channel protein	30.6873	22.8579	26.7726	18.1915	15.1723	16.6819	25.379	17.4014	21.3902	15.0075	13.7517	14.3796	-0.682474	-0.323807	-0.896734
RSc0656	cpaB	pilus assembly transmembrane protein	10.2826	7.92836	9.10548	9.54794	5.85005	7.699	10.9614	8.25355	9.60748	6.26151	4.47368	5.36759	-0.242065	0.0774222	-0.762459
RSc0657	cpaA1	prepilin peptidase transmembrane protein	4.39003	5.29563	4.84283	4.36084	3.61967	3.99025	4.38599	3.8253	4.10564	6.36115	2.94768	4.65442	-0.279369	-0.238241	-0.0572505
RSc0659		putative pilin protein	25.4564	29.9961	27.7263	37.1067	12.859	24.9828	30.0402	30.6469	30.3436	0	15.0108	7.5054	-0.150314	0.130137	-1.88525
RSc0660		putative pilin transmembrane protein	70.2209	65.8409	68.0309	43.0374	22.0512	32.5443	52.2234	27.3714	39.7974	8.229	22.4408	15.3349	-1.06379	-0.773516	-2.14937
RSc0661		putative pilin transmembrane protein	50.559	39.5045	45.0318	48.4171	8.26919	28.3431	30.9472	27.3714	29.1593	16.458	22.4408	19.4494	-0.667943	-0.626986	-1.21122
RSc0662		hypothetical protein	199.353	199.939	199.646	185.273	113.565	149.419	148.156	97.3917	122.774	85.4027	110.346	97.8743	-0.418081	-0.701441	-1.02844
RSc0663		putative glycine rich transmembrane protein	312.864	306.605	309.735	281.652	237.295	259.474	253.75	229.417	241.584	162.39	198.874	180.632	-0.255445	-0.35851	-0.777979
RSc0664		lipoprotein	961.425	1544.81	1253.12	877.245	932.288	904.766	1064.05	1153.63	1108.84	600.983	802.768	701.875	-0.469904	-0.17647	-0.836235
RSc0665		dihydrodipicolinate synthase-like transmembrane protein	50.3908	90.5472	70.469	65.4796	74.9737	70.2267	63.5388	58.459	60.9989	80.6522	63.7835	72.2178	-0.00497013	-0.208206	0.0353667
RSc0666	hemL	glutamate-1-semialdehyde 2,1-aminomutase	126.378	98.7727	112.575	162.591	147.784	155.188	128.802	143.804	136.303	134.434	140.642	137.538	0.463121	0.275926	0.288939
RSc0667		rubredoxin protein	906.493	885.46	895.976	956.769	732.131	844.45	756.42	1154.11	955.265	719.832	887.898	803.865	-0.0854489	0.0924401	-0.156508
RSc0668	pilG	twitching motility two-component response regulator transcription regulator protein	1074.24	2223.63	1648.93	1209.25	1046.91	1128.08	719.665	1514.85	1117.26	1257.41	1176.6	1217.01	-0.547665	-0.561573	-0.438199
RSc0669	pilH	putative twitching motility two-component response regulator transcription regulator protein	2024.69	1315.13	1669.91	2534	1122.97	1828.49	1700.18	1821.89	1761.04	1030.16	1176.48	1103.32	0.130878	0.0766532	-0.597919
RSc0670	pilI	putative twitching motility protein	748.798	257.94	503.369	973.12	252.497	612.808	387.748	308.773	348.26	255.117	272.121	263.619	0.28382	-0.53145	-0.933162
RSc0671	pilJ	putative twitching motility transmembrane protein	704.768	543.456	624.112	1132.32	672.645	902.482	723.674	642.81	683.242	626.955	687.545	657.25	0.532094	0.130592	0.0746373
RSc0672		putative composite two component regulatory (sensor histidine kinase and response regulator hybrid) transcription regulator protein	239.259	189.382	214.32	407.327	307.391	357.359	307.297	206.286	256.792	228.437	305.82	267.129	0.737604	0.260828	0.317764
RSc0673		hypothetical protein	11.3867	14.0535	12.7201	13.3522	6.25716	9.80468	4.89889	13.3155	9.1072	15.1559	11.6662	13.411	-0.375568	-0.482031	0.0763122
RSc0674	rsuA	ribosomal small subunit pseudouridine synthase A protein	140.9	158.645	149.773	154.512	198.452	176.482	114.647	198.965	156.806	184.972	176.241	180.607	0.236748	0.066208	0.270077
RSc0675		hypothetical protein	834.212	1158.85	996.531	920.12	685.114	802.617	862.96	980.872	921.916	918.122	1022.3	970.211	-0.312203	-0.112279	-0.0386161
RSc0676		Holliday junction resolvase-like protein	257.2	227.771	242.486	254.603	165.341	209.972	339.528	318.065	328.797	231.87	371.449	301.659	-0.207702	0.439296	0.315023
RSc0677	pyrR	pyrimidine regulatory protein PyrR	193.389	125.564	159.476	188.84	149.205	169.023	263.994	259.906	261.95	185.109	214.335	199.722	0.0838715	0.715948	0.324649
RSc0678	pyrB	aspartate carbamoyltransferase catalytic subunit	252.527	154.27	203.399	368.702	274.119	321.411	265.247	483.2	374.224	258.465	344.23	301.347	0.660108	0.879591	0.567119
RSc0679	pyrX	dihydroorotase	267.848	215.937	241.893	438.155	321.31	379.732	328.845	393.661	361.253	294.724	366.497	330.611	0.650617	0.578644	0.450767
RSc0680	plsC	1-acyl-sn-glycerol-3-phosphate acyltransferase transmembrane protein	58.4608	35.2159	46.8383	114.541	63.5078	89.0244	60.0077	64.352	62.1799	58.1536	67.9763	63.0649	0.926511	0.408757	0.429148
RSc0681	apaH	diadenosine tetraphosphatase	84.7117	98.9349	91.8233	98.0846	107.924	103.004	59.5818	122.52	91.0509	97.9343	111.229	104.582	0.165772	-0.012187	0.187698
RSc0682	rfbB	dTDP-glucose 4,6-dehydratase protein	374.277	640.493	507.385	530.545	741.594	636.07	239.775	746.861	493.318	794.614	746.632	770.623	0.326104	-0.0405629	0.602944
RSc0683	rfbD	dTDP-4-dehydrorhamnose reductase oxidoreductase protein	278.425	165.035	221.73	387.372	275.635	331.504	180.628	232.748	206.688	234.656	299.835	267.245	0.58022	-0.101349	0.269362
RSc0684	rfbA	glucose-1-phosphate thymidylyltransferase protein	233.817	242.046	237.931	431.4	416.477	423.938	213.717	402.106	307.911	376.573	489.634	433.103	0.833309	0.371969	0.864166
RSc0685	rfbC	dTDP-4-dehydrorhamnose 3,5-epimerase protein	188.214	119.35	153.782	393.329	240.498	316.913	199.856	303.667	251.761	275.128	279.561	277.344	1.0432	0.711171	0.850792
RSc0686		putative lipopolysaccharide O-SIDE chain biosynthesis transmembrane protein	48.6718	29.8921	39.2819	85.0699	53.9241	69.497	38.0912	53.9761	46.0337	65.7676	58.3263	62.047	0.823084	0.228822	0.659494
RSc0687	rfbF	dTDP-rhamnosyl transferase rfbf protein	132.233	91.5947	111.914	176.147	96.5346	136.341	85.5453	130.362	107.954	101.642	105.311	103.477	0.284829	-0.0519766	-0.113085
RSc0688		glycosyl transferase protein	454.218	450.954	452.586	447.446	311.343	379.394	317.634	422.121	369.877	273.469	309.907	291.688	-0.254493	-0.291144	-0.633766
RSc0689		putative undecaprenyl phosphate N- acetylglucosaminyltransferase transmembrane protein	130.685	111.795	121.24	121.136	105.098	113.117	101.847	148.767	125.307	116.416	135.075	125.745	-0.10005	0.0476013	0.052641
RSc0690		Lipopolysaccharide biosynthesis protein	177.593	121.809	149.701	169.659	130.261	149.96	135.932	181.207	158.57	226.115	161.733	193.924	0.00249387	0.0830314	0.373408
RSc0691		putative phosphomannomutase or phosphoglucomutase protein	276.121	180.264	228.192	255.551	239.701	247.626	219.439	286.461	252.95	282.691	278.764	280.727	0.117911	0.148601	0.298919
RSc0692	rfaC1	lipopolysaccharide heptosyltransferase protein	101.591	58.9959	80.2934	97.5616	86.4145	91.9881	69.2781	79.0558	74.1669	85.9082	93.9539	89.931	0.196164	-0.114506	0.163537
RSc0693	kdtA	3-deoxy-D-manno-octulosonic-acid transferase	31.6648	19.2196	25.4422	33.762	27.8356	30.7988	17.8862	31.3537	24.6199	27.8826	31.9596	29.9211	0.275651	-0.0473956	0.23394
RSc0694		hypothetical protein	149.002	123.628	136.315	204.771	113.586	159.178	127.209	145.972	136.591	92.3511	99.3197	95.8354	0.223701	0.00291282	-0.508314
RSc0695		porin (omp) ABC transporter protein	150.569	186.611	168.59	216.689	182.075	199.382	142.842	196.48	169.661	150.279	172.246	161.262	0.242016	0.00913601	-0.064108
RSc0696		hypothetical protein	359.047	203.802	281.425	427.487	269.325	348.406	286.421	341.221	313.821	245.247	314.219	279.733	0.308022	0.157194	-0.00869747
RSc0697	pcm	protein-L-isoaspartate O-methyltransferase	344.171	282.042	313.106	377.197	327.75	352.474	281.287	364.079	322.683	297.483	373.04	335.262	0.170861	0.0434641	0.0986334
RSc0698		putative transcription regulator protein	230.282	338.503	284.392	176.086	132.402	154.244	160.973	277.837	219.405	170.702	185.932	178.317	-0.882669	-0.374287	-0.673439
RSc0699		hypothetical protein	25.0129	45.5152	35.264	25.0892	64.0977	44.5935	36.1314	75.1756	55.6535	34.4929	57.9531	46.223	0.338634	0.658274	0.390413
RSc0700		hypothetical protein	41.3761	44.0123	42.6942	45.7677	54.2707	50.0192	43.4754	59.5668	51.5211	41.8469	49.9241	45.8855	0.228442	0.271123	0.103998
RSc0701	uppP	undecaprenyl pyrophosphate phosphatase	346.952	285.09	316.021	276.717	199.763	238.24	146.996	201.469	174.233	187.682	227.598	207.64	-0.407605	-0.859007	-0.605936
RSc0702		putative NADH-dependent flavin oxidoreductase oxidoreductase protein	35.9163	29.664	32.7901	38.4062	30.0104	34.2083	33.3483	23.4664	28.4074	24.6631	27.7683	26.2157	0.0610839	-0.206998	-0.322831
RSc0703	trmB	tRNA (guanine-N(7))-methyltransferase	54.7535	51.0705	52.912	73.1814	59.8749	66.5281	43.8368	62.5812	53.209	88.267	85.8555	87.0613	0.33037	0.00807534	0.718436
RSc0704		Nitrilase superfamily protein	105.293	88.2074	96.7502	124.134	102.341	113.237	62.1052	124.732	93.4186	81.0145	92.5445	86.7795	0.227015	-0.0505548	-0.15691
RSc0705		hypothetical protein	249.946	257.958	253.952	274.115	245.154	259.635	209.086	330.559	269.822	193.445	209.579	201.512	0.0319263	0.0874548	-0.33369
RSc0706		hypothetical protein	208.195	522.611	365.403	204.689	350.897	277.793	204.411	389.611	297.011	291.054	298.395	294.724	-0.395478	-0.298972	-0.310121
RSc0707		hypothetical protein	78.0673	109.247	93.6572	92.8839	101.911	97.3974	71.2473	107.312	89.2797	89.5602	91.2877	90.4239	0.0564949	-0.0690578	-0.0506842
RSc0708		hypothetical protein	90.8034	119.786	105.295	118.435	114.737	116.586	71.7206	134.577	103.149	100.496	108.05	104.273	0.146962	-0.0297058	-0.0140672
RSc0709		Lytic transglycosylase-like protein	223.684	231.112	227.398	303.621	203.031	253.326	340.818	217.023	278.921	276.258	272.83	274.544	0.155776	0.294634	0.271818
RSc0710		aminotransferase	76.0977	72.1401	74.1189	127.018	125.217	126.118	109.036	149.397	129.216	97.6957	123.22	110.458	0.766855	0.801877	0.575583
RSc0711	nusB	transcription antitermination protein NusB	228.727	177.718	203.222	387.716	305.818	346.767	306.915	364.852	335.884	310.922	364.85	337.886	0.770906	0.724901	0.733476
RSc0712	ribH	riboflavin synthase subunit beta	306.872	483.976	395.424	494.095	799.031	646.563	429.064	685.947	557.505	661.143	893.252	777.197	0.709391	0.495586	0.974881
RSc0713	ribAB	bifunctional 3,4-dihydroxy-2-butanone 4- phosphate synthase/GTP cyclohydrolase II protein	227.196	219.005	223.101	317.724	286.141	301.933	199.262	263.396	231.329	245.466	297.868	271.667	0.436532	0.0522524	0.284146
RSc0714	ribE	riboflavin synthase subunit alpha	137.652	89.9801	113.816	230.704	142.191	186.447	146.674	177.689	162.181	134.309	143.094	138.702	0.712065	0.510905	0.285279
RSc0715	ribD	diaminohydroxyphosphoribosylaminopyrimidinedeaminase/5-amino-6-(5-phosphoribosylamino)uracilreductase	169.624	215.211	192.418	230.187	241.881	236.034	167.822	288.231	228.026	228.851	226.291	227.571	0.294755	0.244961	0.242077
RSc0716		putative type 4 fimbrial pilin related transmembrane protein	20.9504	26.3115	23.6309	23.0865	19.15	21.1182	20.9338	29.9313	25.4325	20.5887	18.1284	19.3586	-0.162187	0.105998	-0.287707
RSc0717		putative type-4 frimbrial pilin-related signal peptide protein	14.5005	16.3582	15.4293	9.55999	8.46664	9.01332	11.7926	8.5782	10.1854	9.39378	9.26163	9.3277	-0.775548	-0.599175	-0.726083
RSc0718		putative type 4 fimbrial biogenesis PILY1- related protein transmembrane	10.7682	10.3004	10.5343	9.15483	8.50266	8.82875	8.26195	9.14386	8.70291	7.43175	5.7852	6.60848	-0.254814	-0.275525	-0.672705
RSc0719		signal peptide protein	23.7613	21.0317	22.3965	18.6124	16.2745	17.4434	24.1454	16.8432	20.4943	15.4948	13.6067	14.5508	-0.360588	-0.128051	-0.62218
RSc0720		hypothetical protein	13.4804	12.2691	12.8747	15.4188	8.00929	11.714	9.68401	11.0387	10.3614	8.75732	8.59167	8.6745	-0.136305	-0.313332	-0.569693
RSc0721		hypothetical protein	31.7292	16.7693	24.2492	38.9069	21.1191	30.013	24.1421	21.0621	22.6021	12.9924	22.3548	17.6736	0.307647	-0.101483	-0.456344
RSc0722		putative type 4 fimbrial pilin related transmembrane protein	104.057	123.126	113.591	284.286	173.433	228.859	277.067	258.003	267.535	193.257	213.01	203.133	1.01061	1.23587	0.838573
RSc0723		type-4 fimbrial pilin-like transmembrane protein	171.092	199.338	185.215	440.99	257.264	349.127	408.421	375.454	391.938	282.551	338.456	310.504	0.914551	1.08142	0.745409
RSc0724		putative type-4 fimbrial biogenesis pily1- related signal peptide protein	149.302	207.28	178.291	395.727	242.841	319.284	301.301	325.972	313.636	304.144	313.006	308.575	0.840606	0.81486	0.791387
RSc0725		hypothetical protein	222.517	316.025	269.271	467.117	277.418	372.268	313.931	339.579	326.755	324.582	334.965	329.774	0.467281	0.27915	0.292417
RSc0726		hypothetical protein	256.485	383.855	320.17	463.335	285.368	374.351	257.367	359.162	308.264	330.726	315.509	323.118	0.225555	-0.0546694	0.0132208
RSc0727		putative type-4 fimbrial biogenesis PILV-related transmembrane protein	309.497	256.808	283.153	577.276	210.115	393.695	225.926	274.809	250.368	235.908	225.485	230.697	0.475501	-0.177532	-0.295583
RSc0728		transcriptional regulator NrdR	189.016	191.521	190.268	243.947	200.787	222.367	198.227	190.851	194.539	192.653	229.38	211.017	0.224906	0.0320227	0.149319
RSc0729	glyA	serine hydroxymethyltransferase	750.148	564.934	657.541	1219.07	822.243	1020.66	1001.86	1060.04	1030.95	1079.29	1256.35	1167.82	0.634345	0.648822	0.828665
RSc0730		oxidoreductase protein	280.816	252.691	266.753	323.334	215.479	269.406	233.016	270.553	251.784	181.775	173.773	177.774	0.0142775	-0.0833177	-0.585463
RSc0731		putative thioesterase protein	305.088	713.777	509.433	299.837	390.363	345.1	276.079	524.585	400.332	440.051	450.156	445.103	-0.561877	-0.347694	-0.19475
RSc0732	tolQ	TOLQ-like transport transmembrane protein	394.064	156.301	275.183	399.854	182.114	290.984	336.062	347.205	341.634	185.247	251.402	218.325	0.0805511	0.312061	-0.333915
RSc0733	tolR	putative TOLR-related transport transmembrane protein	441.017	309.173	375.095	435.991	343.351	389.671	397.906	510.224	454.065	310.071	356.263	333.167	0.0550005	0.275643	-0.171011
RSc0734	tolA	TOLA-like transport transmembrane protein	209.345	127.079	168.212	212.415	122.351	167.383	157.858	134.811	146.334	118.839	131.014	124.927	-0.00712762	-0.201011	-0.429201
RSc0735	tolB	translocation protein TolB	423.444	318.652	371.048	500.096	294.583	397.34	597.841	412.225	505.033	267.985	346.438	307.212	0.0987664	0.444772	-0.272374
RSc0736	pal	peptidoglycan-associated lipoprotein precursor	2865.04	3119.32	2992.18	3393.57	2458.41	2925.99	3977.55	4478.88	4228.22	2363.38	2598.01	2480.7	-0.0322721	0.498852	-0.270453
RSc0737		hypothetical protein	440.02	420.432	430.226	583.491	405.327	494.409	458.628	639.68	549.154	303.134	386.636	344.885	0.20061	0.352116	-0.318979
RSc0738		putative signal peptide protein	86.9504	83.0139	84.9822	98.6685	97.1635	97.916	74.338	91.5682	82.9531	81.1042	96.0984	88.6013	0.204385	-0.0348639	0.060168
RSc0739		hypothetical protein	37.9256	36.8168	37.3712	46.4532	33.7484	40.1008	28.8663	33.2104	31.0384	47.05	37.6653	42.3576	0.101704	-0.267875	0.180696
RSc0740		hypothetical protein	113.323	147.159	130.241	37.2686	28.1417	32.7052	28.9488	31.7973	30.373	26.9182	33.412	30.1651	-1.99359	-2.10032	-2.11023
RSc0741	che	chemotaxis response regulator transcription regulator protein	209.564	266.692	238.128	182.671	167.952	175.311	81.9165	136.482	109.199	161.016	143.281	152.149	-0.441817	-1.12477	-0.646257
RSc0742	cheZ2	chemotaxis regulator CheZ	316.32	285.435	300.877	191.141	144.224	167.683	109.43	188.227	148.829	119.351	125.057	122.204	-0.843444	-1.01553	-1.29988
RSc0743	aroG2	phospho-2-dehydro-3-deoxyheptonate aldolase	373.101	446.176	409.639	528.392	470.993	499.692	242.536	584.013	413.274	421.585	446.701	434.143	0.286689	0.012749	0.083819
RSc0744		putative DNA/RNA non-specific endonuclease protein	107.18	98.102	102.641	140.112	82.0813	111.097	60.1149	101.166	80.6405	90.9241	86.332	88.6281	0.114208	-0.348032	-0.211772
RSc0745		hypothetical protein	42.7226	19.0258	30.8742	49.2044	26.9946	38.0995	22.9787	24.4035	23.6911	24.6505	19.0851	21.8678	0.30337	-0.382057	-0.497594
RSc0746	tauD	putative alpha-ketoglutarate-dependent taurine dioxygenase oxidoreductase protein	30.372	28.9207	29.6463	36.4997	24.6326	30.5662	30.7695	26.2415	28.5055	22.8246	21.0182	21.9214	0.0440804	-0.0566142	-0.435515
RSc0747		putative Nudix hydrolase protein	53.3128	42.9785	48.1457	57.1769	33.0489	45.1129	44.3751	49.9723	47.1737	36.022	37.5019	36.7619	-0.0938654	-0.0294227	-0.389192
RSc0748		hypothetical protein	45.4277	35.9506	40.6891	54.6038	29.9455	42.2747	50.8212	53.5751	52.1981	43.539	38.0069	40.773	0.0551487	0.359355	0.0029682
RSc0749		ABC transporter ATP-binding protein	118.195	92.174	105.184	99.1207	79.0307	89.0757	129.41	85.8107	107.61	116.937	108.805	112.871	-0.239818	0.0328947	0.101753
RSc0750		hypothetical protein	748.808	1125.8	937.304	871.743	679.453	775.598	1084.8	717.717	901.258	658.03	604.579	631.304	-0.273208	-0.0565761	-0.570181
RSc0751		hypothetical protein	548.266	380.029	464.147	425.825	232.131	328.978	394.37	268.696	331.533	212.022	235.973	223.998	-0.496592	-0.485431	-1.0511
RSc0752		hypothetical protein	464.538	584.014	524.276	357.988	323.755	340.871	334.36	417.785	376.072	257.904	315.088	286.496	-0.621099	-0.479316	-0.871812
RSc0753		hypothetical protein	7655.11	6975.83	7315.47	5419.48	3532.94	4476.21	4816.18	4552.01	4684.1	2794.84	3449.05	3121.95	-0.708673	-0.64318	-1.22851
RSc0754		antioxidant oxidoreductase protein	1610.53	1918.41	1764.47	553.411	688.194	620.803	814.773	922.137	868.455	713.606	918.816	816.211	-1.50703	-1.02271	-1.11222
RSc0755		hypothetical protein	60.5483	50.3077	55.428	25.7982	25.609	25.7036	29.084	28.203	28.6435	29.6638	35.7179	32.6908	-1.10864	-0.952407	-0.761728
RSc0756	gcdH	glutaryl-CoA dehydrogenase oxidoreductase	82.1203	82.5999	82.3601	52.4426	80.3008	66.3717	89.8155	84.337	87.0763	55.6512	70.0957	62.8734	-0.311377	0.0803337	-0.389495
RSc0757		putative transcription regulator protein	28.6961	33.4575	31.0768	38.5536	42.3942	40.4739	26.734	33.6227	30.1784	28.7022	41.6174	35.1598	0.381154	-0.042324	0.178089
RSc0758		putative tryptophan-2,3-dioxygenase	66.3022	68.6086	67.4554	170.198	125.099	147.649	61.6612	64.1377	62.8995	87.244	102.421	94.8325	1.13016	-0.100887	0.491448
RSc0759		Kynureninase protein	42.343	36.3128	39.3279	124.191	69.4094	96.8002	40.175	31.6802	35.9276	53.2828	55.6994	54.4911	1.29946	-0.130461	0.470467
RSc0760		putative peptidase protein	24.6999	20.4764	22.5881	56.6693	33.3086	44.989	21.2951	18.9087	20.1019	45.7856	30.0605	37.9231	0.994005	-0.168234	0.747509
RSc0761		transcription regulator protein	49.9067	49.899	49.9029	61.6432	44.8978	53.2705	39.7029	61.2196	50.4612	61.0181	45.6262	53.3221	0.0942146	0.0160537	0.0956127
RSc0762		hypothetical protein	2500.92	5104.84	3802.88	1463.83	1793.34	1628.59	1234.76	3450.7	2342.73	2520.58	2385.84	2453.21	-1.22347	-0.698902	-0.632422
RSc0763		putative monooxygenase oxidoreductase protein	703.706	685.59	694.648	407.445	294.223	350.834	367.406	437.119	402.263	338.933	378.156	358.544	-0.985494	-0.788145	-0.95413
RSc0764	msrA	methionine sulfoxide reductase A	778.794	731.059	754.927	710.754	585.463	648.109	1276.6	801.489	1039.04	530.479	541.267	535.873	-0.220101	0.460849	-0.494445
RSc0765		hypothetical protein	167.669	127.72	147.695	134.428	85.7715	110.1	128.109	95.3879	111.748	97.4464	74.3215	85.8839	-0.423805	-0.402361	-0.782156
RSc0766	cfa2	putative cyclopropane-fatty-acyl-phospholipid synthase protein	276.899	550.55	413.724	140.484	149.707	145.096	153.764	156.937	155.351	114.404	116.113	115.258	-1.51167	-1.41314	-1.8438
RSc0767	pdxH1	pyridoxamine 5'-phosphate oxidase	72.8385	74.1965	73.5175	66.9853	130.115	98.5502	76.6944	126.627	101.661	71.762	88.6154	80.1887	0.42277	0.467602	0.125311
RSc0770		putative transmembrane dehydrogenase (small subunit) oxidoreductase protein	63.9102	118.862	91.3861	8.53445	17.968	13.2512	8.44858	17.4905	12.9695	16.9114	17.3421	17.1268	-2.78585	-2.81685	-2.41572
RSc0771		putative transmembrane dehydrogenase (large subunit) oxidoreductase protein	113.82	123.396	118.608	19.4751	17.8906	18.6829	11.2991	22.7419	17.0205	18.1759	19.0085	18.5922	-2.66641	-2.80086	-2.67343
RSc0772		putative oxidoreductase dehydrogenase (cytochrome C subunit) signal peptide protein	98.7736	64.7346	81.7541	49.2242	29.4419	39.3331	32.3362	26.3141	29.3252	28.7479	31.444	30.096	-1.05555	-1.47915	-1.44172
RSc0773		hypothetical protein	84.0998	102.261	93.1804	54.577	62.221	58.399	38.949	59.2869	49.118	47.8666	53.9401	50.9034	-0.674083	-0.923776	-0.872266
RSc0774		hypothetical protein	80.2035	55.342	67.7728	89.6113	61.1541	75.3827	47.3881	64.2128	55.8004	63.5132	59.3199	61.4166	0.153528	-0.280429	-0.142078
RSc0775	katGb	peroxidase/catalase oxidoreductase protein	1675.56	2370.46	2023.01	1485.05	1008.84	1246.94	542.165	1431.17	986.668	990.391	919.391	954.891	-0.698106	-1.03587	-1.0831
RSc0776	katGa	peroxidase/catalase oxidoreductase protein	1788.82	2300.25	2044.53	1607.89	1079.16	1343.53	623.645	1288.44	956.043	1052.39	1002.95	1027.67	-0.60575	-1.09663	-0.992396
RSc0777		hypothetical protein	598.656	450.537	524.596	574.098	406.55	490.324	294.351	752.835	523.593	374.937	515.542	445.24	-0.0974728	-0.00276237	-0.236627
RSc0778		hypothetical protein	58.5701	57.0277	57.7989	51.2879	49.0368	50.1624	62.2214	56.6803	59.4509	54.4959	55.56	55.028	-0.204437	0.0406554	-0.0708775
RSc0779		putative thioredoxin protein	80.5567	75.5176	78.0371	73.6662	75.0888	74.3775	98.1091	73.5539	85.8315	85.2207	56.0605	70.6406	-0.0692948	0.137346	-0.143663
RSc0780	fadD2	acyl-CoA synthetase	88.8538	84.5072	86.6805	36.9053	84.4232	60.6642	64.1383	185.769	124.954	142.387	81.5696	111.978	-0.514861	0.527614	0.36944
RSc0781		Ankyrin repeat-containing protein	134.594	115.362	124.978	92.7598	80.2245	86.4922	80.5141	92.724	86.6191	70.4025	70.9813	70.6919	-0.531033	-0.528918	-0.822057
RSc0782		hypothetical protein	302.428	398.496	350.462	246.39	202.508	224.449	291.814	252.182	271.998	213.163	235.358	224.261	-0.64287	-0.365662	-0.644082
RSc0784	fkpA	FKBP-type peptidyl-prolyl cis-trans isomerase	794.552	364.319	579.436	1113.82	548.978	831.399	540.252	544.207	542.229	398.175	608.385	503.28	0.520893	-0.0957445	-0.203287
RSc0785		hypothetical protein	127.742	149.218	138.48	215.519	245.844	230.681	116.504	239.569	178.036	229.471	292.777	261.124	0.736225	0.362495	0.915057
RSc0786		hypothetical protein	47.7948	57.2209	52.5079	42.6843	44.9979	43.8411	27.9629	29.9913	28.9771	34.4949	33.1886	33.8418	-0.260249	-0.85762	-0.633729
RSc0787		hypothetical protein	38.8233	32.0595	35.4414	34.5349	31.008	32.7715	25.17	17.0529	21.1115	27.774	28.9526	28.3633	-0.112996	-0.74741	-0.32141
RSc0788		hypothetical protein	97.1212	84.6926	90.9069	122.328	91.6903	107.009	116.003	82.3939	99.1985	52.7428	88.0582	70.4005	0.235272	0.125928	-0.368804
RSc0789		hypothetical protein	56.8599	88.3295	72.5947	88.2265	98.16	93.1933	106.615	120.562	113.588	80.4491	102.632	91.5405	0.360361	0.645881	0.334547
RSc0790		signal peptide protein	109.165	85.2485	97.2067	133.97	78.9537	106.462	112.363	104.037	108.2	73.7069	105.239	89.4729	0.131208	0.154572	-0.119605
RSc0791	glnS	glutaminyl-tRNA synthetase	330.84	336.062	333.451	376.181	396.951	386.566	341.498	470.99	406.244	422.055	482.63	452.342	0.21324	0.284872	0.439941
RSc0792		hypothetical protein	10.8287	9.86622	10.3475	21.582	14.5908	18.0864	9.56763	7.90137	8.7345	11.7556	14.0528	12.9042	0.805629	-0.24448	0.318564
RSc0793		hypothetical protein	20.3572	13.9483	17.1527	35.0917	23.5412	29.3165	15.5617	27.2932	21.4275	23.4799	20.1291	21.8045	0.773271	0.32102	0.346186
RSc0794		hypothetical protein	57.2322	31.9979	44.615	76.9512	43.8436	60.3974	39.5632	40.4058	39.9845	47.4406	46.0885	46.7645	0.436956	-0.15809	0.0678848
RSc0795		hypothetical protein	168.457	179.664	174.06	138.538	158.422	148.48	121.437	176.543	148.99	112.51	162.57	137.54	-0.22932	-0.224373	-0.339738
RSc0796		Acyl-CoA-transferase family III protein	107.602	112.105	109.853	108.053	108.81	108.431	104.386	111.495	107.941	84.7081	97.5417	91.1249	-0.0187969	-0.0253446	-0.269664
RSc0797	alaS	alanyl-tRNA synthetase	308.757	337.669	323.213	448.886	382.62	415.753	317.381	403.388	360.385	415.025	474.219	444.622	0.363241	0.157052	0.460094
RSc0798		putative purine nucleoside permease protein	175.484	225.579	200.531	13.8419	16.4808	15.1613	18.3261	14.4508	16.3884	14.421	13.0844	13.7527	-3.72536	-3.61308	-3.86604
RSc0799		putative purine nucleoside permease protein	172.299	158.743	165.521	19.4966	18.8469	19.1718	24.1757	16.7569	20.4663	13.1896	13.6023	13.3959	-3.10996	-3.01569	-3.62715
RSc0800		putative ferrisiderophore receptor signal peptide protein	12.4207	6.349	9.38485	121.459	250.548	186.004	2285.12	286.611	1285.87	382.365	500.183	441.274	4.30885	7.09819	5.5552
RSc0801		putative lipoprotein transmembrane	43.0854	24.7577	33.9215	159.665	477.964	318.815	5119.15	872.981	2996.07	586.6	778.048	682.324	3.23244	6.46472	4.33018
RSc0802		putative stomatin-like transmembrane protein	74.7492	68.4737	71.6114	60.2417	104.745	82.4934	855.863	217.973	536.918	156.654	162.065	159.359	0.204088	2.90644	1.15402
RSc0803		hypothetical protein	68.0756	84.0275	76.0515	35.2012	31.4571	33.3291	102.47	45.3208	73.8954	39.8462	36.5409	38.1936	-1.19019	-0.0414931	-0.993649
RSc0804		transcription regulator protein	45.2002	62.9393	54.0697	45.6796	44.3347	45.0071	36.1987	45.8077	41.0032	37.5803	38.7889	38.1846	-0.264667	-0.399085	-0.501831
RSc0805		hypothetical protein	20.8523	23.4024	22.1273	16.3681	18.6665	17.5173	12.3547	12.7667	12.5607	14.7667	15.6218	15.1943	-0.33705	-0.816914	-0.542305
RSc0806		hypothetical protein	30.9796	49.1689	40.0742	30.5697	37.3752	33.9725	18.6966	42.3972	30.5469	30.6851	36.5438	33.6144	-0.23831	-0.39165	-0.253594
RSc0807		4-oxalocrotonate tautomerase	318.074	179.95	249.012	301.583	222.548	262.066	323.485	233.603	278.544	145.007	177.2	161.103	0.0737122	0.16169	-0.628227
RSc0808	ltaA	low specificity L-threonine aldolase protein	165.284	150.757	158.02	160.381	171.817	166.099	132.744	177.83	155.287	99.7427	127.49	113.616	0.0719317	-0.0251747	-0.475941
RSc0809		hypothetical protein	90.9636	86.4693	88.7165	83.4178	103.586	93.5019	56.8813	115.622	86.2516	68.2353	73.2653	70.7503	0.075794	-0.0406496	-0.326465
RSc0810		hypothetical protein	482.989	728.97	605.98	494.201	744.041	619.121	469.673	1026.14	747.907	838.935	883.016	860.976	0.0309524	0.303589	0.506703
RSc0811	sorB	sulfite:cytochrome C oxidoreductase subunit B	393.92	227.86	310.89	210.565	121.905	166.235	112.968	169.444	141.206	105.813	132.267	119.04	-0.90318	-1.1386	-1.38496
RSc0812	sorAb	sulfite:cytochrome C oxidoreductase subunit A	413.046	271.307	342.177	230.73	41.1252	135.928	33.9964	103.974	68.9852	31.7974	191.893	111.845	-1.3319	-2.31038	-1.61324
RSc0813	sorAa	sulfite:cytochrome C oxidoreductase subunit A	485.007	463.141	474.074	58.2021	51.7348	54.9685	51.7309	71.4011	61.566	66.4815	63.3384	64.9099	-3.10844	-2.94491	-2.8686
RSc0814		hypothetical protein	500.973	242.216	371.595	175.257	100.666	137.962	250.764	117.342	184.053	96.8588	153.252	125.055	-1.42946	-1.01361	-1.57116
RSc0815		hypothetical protein	1281.76	780.449	1031.1	103.669	77.8041	90.7365	267.188	125.735	196.462	74.292	84.4259	79.3589	-3.50636	-2.39187	-3.69965
RSc0816		hypothetical protein	79.1025	29.3784	54.2405	6.83451	1.21073	4.02262	2.8729	1.90601	2.38945	0.712882	1.38155	1.04722	-3.75316	-4.50462	-5.69474
RSc0817	gst1	glutathione S-transferase protein	255.114	236.53	245.822	280.228	450.174	365.201	455.293	353.85	404.572	328.557	417.51	373.034	0.571077	0.718781	0.601691
RSc0818		endoglucanase c-terminal domain harboring protein	137.373	116.719	127.046	25.4535	21.2735	23.3635	36.502	28.911	32.7065	20.9046	22.3374	21.621	-2.44302	-1.9577	-2.55485
RSc0819		hypothetical protein	79.9616	60.9005	70.431	18.0446	9.63859	13.8416	19.4422	12.12	15.7811	8.2338	9.47982	8.85681	-2.3472	-2.15801	-2.99135
RSc0820		putative transcription regulator protein	39.6153	43.7719	41.6936	31.116	31.0218	31.0689	41.4314	39.4755	40.4534	34.372	32.8654	33.6187	-0.424355	-0.0435632	-0.310562
RSc0821		putative NADPH nitroreductase protein	12.9004	11.4663	12.1834	8.83667	10.6948	9.76573	12.3138	13.0066	12.6602	10.457	12.2868	11.3719	-0.31911	0.0553893	-0.0994376
RSc0822		hypothetical protein	16.5199	20.8868	18.7034	12.4355	15.688	14.0617	19.5364	14.6244	17.0804	22.6075	14.581	18.5943	-0.411521	-0.130955	-0.00844014
RSc0824	ripAG	Type III effector protein	112.453	109.659	111.056	80.2542	61.6273	70.9407	81.1168	78.4822	79.7995	55.1428	81.0476	68.0952	-0.646601	-0.476836	-0.705662
RSc0830		hypothetical protein	14.0183	6.17373	10.096	82.3098	47.032	64.6709	74.8788	43.3286	59.1037	69.9019	67.4422	68.672	2.67933	2.54946	2.76594
RSc0834		hypothetical protein	3.69239	1.45913	2.57576	4.10115	4.54337	4.32226	3.47854	4.0559	3.76722	6.06552	1.37037	3.71795	0.746788	0.548502	0.529507
RSc0835		hypothetical protein	9.73657	6.28905	8.01281	9.2156	6.04945	7.63253	8.20214	7.90605	8.0541	5.55624	5.91452	5.73538	-0.0701479	0.00741422	-0.482419
RSc0836		hypothetical protein	14.0045	7.12837	10.5664	9.63787	6.86927	8.25357	10.1604	10.8572	10.5088	5.68802	6.00167	5.84484	-0.356399	-0.00789077	-0.854252
RSc0839		hypothetical protein	0.428054	0.391926	0.40999	0.555749	0.248779	0.402264	0.489159	0.814256	0.651707	0.515781	0.399641	0.457711	-0.0274461	0.668636	0.158848
RSc0844		hypothetical protein	0.561071	0.479769	0.52042	0.408538	0.253402	0.33097	0.650883	0.743529	0.697206	1.07457	0.451422	0.762996	-0.652976	0.421909	0.551999
RSc0845		hypothetical protein	1.3986	1.82011	1.60935	1.55013	0.878696	1.21441	0.831967	1.91992	1.37594	1.45401	1.52898	1.4915	-0.406223	-0.226061	-0.109723
RSc0852		putative bacteriophage-related protein	0.870723	1.30678	1.08875	0.957595	0.626719	0.792157	0.873077	2.4317	1.65239	0.202304	1.40296	0.802632	-0.458816	0.601878	-0.439864
RSc0853		bacteriophage-like protein	2.43877	2.29891	2.36884	1.46719	1.62089	1.54404	2.09891	1.72482	1.91187	1.2515	1.73095	1.49123	-0.617471	-0.3092	-0.667683
RSc0854		hypothetical conserved protein	1.68879	2.01229	1.85054	2.23735	1.68758	1.96247	1.49686	2.61389	2.05538	0.43453	1.70103	1.06778	0.0847206	0.151455	-0.793332
RSc0856		hypothetical conserved protein	2.843	2.12842	2.48571	8.02059	2.62929	5.32494	3.89107	2.71945	3.30526	0.993199	3.0186	2.0059	1.09911	0.411106	-0.309409
RSc0857		bacteriophage-like protein	2.77502	1.99407	2.38455	2.82922	3.28546	3.05734	3.13979	2.49125	2.81552	1.77919	2.6944	2.23679	0.358563	0.239687	-0.092281
RSc0858		bacteriophage-like protein	2.33888	1.53858	1.93873	2.40225	1.40825	1.90525	2.33615	2.13813	2.23714	1.86458	1.99044	1.92751	-0.0251316	0.206544	-0.00837355
RSc0859		bacteriophage-like protein	6.93341	5.52182	6.22762	5.28498	5.14327	5.21413	7.48139	5.89259	6.68699	5.78413	4.26619	5.02516	-0.256255	0.102677	-0.30951
RSc0860		bacteriophage-like protein	0.619773	0.331401	0.475587	0.706006	0.489493	0.59775	0.809431	0.629269	0.71935	0.461129	0.545524	0.503327	0.329832	0.596985	0.0817853
RSc0862		signal peptide protein	1.14507	2.70522	1.92515	2.31588	1.64611	1.981	0.898401	0.67879	0.788596	1.05029	0.692627	0.871458	0.0412581	-1.28761	-1.14346
RSc0863		probable bacteriophage protein	4.9088	6.62382	5.76631	5.45524	7.02447	6.23986	9.35804	4.84923	7.10364	4.79143	6.01332	5.40238	0.113864	0.300909	-0.0940546
RSc0866		hypothetical protein	0.135214	0.144806	0.14001	0	0	0	0.275623	0.271647	0.273635	0	0.136101	0.0680505	ND	0.966723	-1.04085
RSc0868	ripP1, popP2	Type III effector protein (acetyltransferase) PopP2	46.5419	34.7108	40.6264	35.6073	20.075	27.8411	24.131	42.033	33.082	18.5394	20.3324	19.4359	-0.545197	-0.296369	-1.06369
RSc0869		putative cytosine-specific methyltransferase protein	3.75868	3.85964	3.80916	3.58461	3.10163	3.34312	5.37835	4.38765	4.883	6.94378	3.15356	5.04867	-0.188278	0.358295	0.40643
RSc0870		putative cytosine-specific methyltransferase protein	16.892	17.3614	17.1267	12.7679	10.3409	11.5544	21.4777	10.2479	15.8628	11.936	15.2572	13.5966	-0.567805	-0.1106	-0.333001
RSc0873		putative bacteriophage-related transmembrane protein	0.0994805	0.106229	0.102855	0.0903363	0.0899798	0.090158	0.12456	0.119192	0.121876	0.120305	0.0666711	0.093488	-0.19008	0.244806	-0.137755
RSc0874		hypothetical protein	16.7127	17.3865	17.0496	16.4308	9.50483	12.9678	18.766	13.6552	16.2106	8.5287	10.1261	9.3274	-0.394802	-0.0728004	-0.870191
RSc0875		putative transmembrane protein	0.152368	0.142375	0.147371	0.121085	0.189482	0.155284	0.142929	0.097754	0.120341	0	0.134031	0.0670155	0.075447	-0.292323	-1.13689
RSc0876		hypothetical protein	0.386442	1.17056	0.778501	1.173	0.465288	0.819144	1.35355	1.04885	1.2012	0.615447	0.842149	0.728798	0.0734182	0.625706	-0.0951799
RSc0878		hypothetical protein	1.37528	1.4798	1.42754	1.01388	1.23499	1.12444	0.795202	1.88872	1.34196	2.49721	1.38858	1.9429	-0.344331	-0.0891884	0.444677
RSc0882		putative transmembrane protein	1.24361	0.444814	0.844212	1.71283	0.745244	1.22904	1.64029	0.822112	1.2312	1.19427	0	0.597135	0.541851	0.544389	-0.499548
RSc0883		putative lysozyme (endolysin) protein	0.217603	0.233579	0.225591	0.599758	0.195555	0.397657	0.428745	0.861591	0.645168	0	0.877238	0.438619	0.817813	1.51597	0.959259
RSc0884		hypothetical protein	39.2228	31.2984	35.2606	44.4672	34.6523	39.5597	25.1103	39.804	32.4571	29.7703	26.7788	28.2745	0.165976	-0.119521	-0.318553
RSc0886		hypothetical protein	65.8902	17.2409	41.5655	73.3215	40.1915	56.7565	39.317	40.8732	40.0951	42.5705	43.5496	43.0601	0.449397	-0.0519624	0.0509617
RSc0887		hemagglutinin-related protein	5.13305	4.13854	4.63579	5.16267	3.78754	4.47511	4.47921	6.80196	5.64058	5.35146	4.07439	4.71293	-0.0508952	0.283028	0.023806
RSc0888		activation/secretion protein	4.49986	2.20905	3.35445	6.93049	2.96766	4.94907	3.74512	5.59517	4.67014	3.94644	3.30189	3.62417	0.561081	0.477389	0.11157
RSc0889		hypothetical protein	10.6794	11.1392	10.9093	11.1657	7.46796	9.31683	10.9064	14.6155	12.761	8.24555	7.74511	7.99533	-0.227647	0.226177	-0.448329
RSc0890		putative bacteriophage related protein	0.971682	0.208447	0.590064	0.891554	0.34949	0.620522	0.77301	0.386276	0.579643	0	2.15344	1.07672	0.0726097	-0.025708	0.867699
RSc0891		putative site-specific integrase/recombinase protein	4.01159	3.02989	3.52074	2.92055	1.06301	1.99178	2.54132	3.65494	3.09813	2.0502	1.93651	1.99335	-0.82182	-0.184481	-0.82068
RSc0892		putative phage-related protein	17.6177	13.7892	15.7035	10.4673	5.21671	7.84201	8.81655	13.7704	11.2935	13.3758	8.56267	10.9692	-1.00179	-0.475592	-0.517619
RSc0896		putative transmembrane protein	87.5652	112.272	99.9186	70.5215	85.8976	78.2096	58.2756	82.0581	70.1668	61.0649	82.6852	71.8751	-0.353408	-0.509964	-0.475262
RSc0897		hydrolase protein	128.267	121.701	124.984	167.39	182.141	174.765	108.443	210.675	159.559	128.058	150.753	139.405	0.483677	0.352347	0.157544
RSc0898	ubiG	3-demethylubiquinone-9 3-methyltransferase	271.33	383.777	327.553	342.125	363.507	352.816	247.217	491.099	369.158	317.866	359.057	338.462	0.107185	0.172508	0.0472612
RSc0899		outer membrane lipoprotein transmembrane	3415.58	2765.07	3090.32	2059.27	1031.74	1545.51	2258.18	1972.73	2115.45	823.94	889.316	856.628	-0.99968	-0.546791	-1.85102
RSc0900		signal peptide protein	21240.9	18382.9	19811.9	21485.9	15566.2	18526.1	27405.4	16795.4	22100.4	14015.4	17715	15865.2	-0.0968119	0.157705	-0.320502
RSc0901	gyrA	DNA gyrase subunit A	439.108	380.664	409.886	495.512	393.47	444.491	434.416	504.618	469.517	446.188	504.638	475.413	0.116931	0.195955	0.213959
RSc0902		signal peptide protein	3529.43	3478.27	3503.85	5204.56	3595.49	4400.02	5007.63	5154.03	5080.83	3134.58	3709.06	3421.82	0.328571	0.536123	-0.0341771
RSc0903	serC	phosphoserine aminotransferase	223.322	141.44	182.381	290.323	174.854	232.589	166.202	250.765	208.483	196.769	244.365	220.567	0.350824	0.192978	0.274262
RSc0904	pheA	bifunctional chorismate mutase/prephenate dehydratase	241.998	228.147	235.072	308.774	271.595	290.185	271.358	306.413	288.885	278.706	326.249	302.478	0.303865	0.297392	0.363722
RSc0905	hisC2	histidinol-phosphate aminotransferase	227.8	173.152	200.476	316.562	227.546	272.054	268.755	258.403	263.579	172.794	230.017	201.406	0.440464	0.394806	0.00667355
RSc0906	tyrA	putative prephenate dehydrogenase oxidoreductase protein	100.673	103.51	102.091	134.021	122.662	128.341	56.7209	116.223	86.4719	139.641	115.855	127.748	0.330125	-0.239559	0.323438
RSc0907	aroA	3-phosphoshikimate 1-carboxyvinyltransferase	97.5368	98.1803	97.8586	171.195	178.768	174.981	121.227	174.901	148.064	189.856	191.959	190.907	0.838433	0.597451	0.964104
RSc0908	cmk	cytidylate kinase protein	155.584	146.952	151.268	326.357	337.294	331.826	221.269	353.768	287.519	400.018	438.932	419.475	1.13332	0.926548	1.47148
RSc0909	rpsA	30S ribosomal protein S1	1234.58	1184.4	1209.49	3587.89	3156.1	3371.99	2580.27	2782.41	2681.34	3767.05	5307.52	4537.28	1.4792	1.14856	1.90743
RSc0910	ihfB	integration host factor subunit beta	1003.76	616.537	810.149	2220.94	1776.12	1998.53	2324.26	1511.42	1917.84	1763.66	2989.7	2376.68	1.30268	1.24322	1.55269
RSc0911		hypothetical protein	240.331	219.503	229.917	208.012	158.866	183.439	121.02	166.39	143.705	188.048	256.849	222.448	-0.325813	-0.678003	-0.0476418
RSc0912		hypothetical protein	143.375	101.025	122.2	192.735	149.635	171.185	131.871	199.872	165.872	148.692	143.197	145.945	0.486312	0.440822	0.256176
RSc0913	ugd	UDP-glucose 6-dehydrogenase	236.394	217.298	226.846	357.392	353.394	355.393	300.344	412.197	356.27	344.825	339.24	342.033	0.647702	0.65126	0.59242
RSc0914	rfaE	ADP-heptose synthase protein	295.362	278.351	286.856	427.463	306.075	366.769	307.755	359.007	333.381	309.08	271.279	290.179	0.354542	0.216843	0.0166164
RSc0915	rfaD	ADP-L-glycero-D-manno-heptose-6-epimeraseprotein	348.861	317.816	333.338	483.433	336.791	410.112	504.952	517.036	510.994	264.411	350.7	307.555	0.29903	0.616318	-0.116141
RSc0916		putative ComEA-related signal peptide protein	129.081	99.6856	114.383	164.189	91.2153	127.702	152.679	131.051	141.865	70.0245	91.8145	80.9195	0.158906	0.310642	-0.499317
RSc0917	cysM	cysteine synthase B	204.651	147.453	176.052	236.204	155.629	195.916	217.509	219.52	218.514	171.287	175.211	173.249	0.154237	0.311727	-0.0231546
RSc0918	mltB	putative membrane-bound lytic murein transglycosylase B protein	218.719	217.434	218.077	146.131	200.317	173.224	98.0045	211.972	154.988	170.683	180.322	175.502	-0.332195	-0.492675	-0.313343
RSc0919		Probable Histone deacetylase	137.988	120.554	129.271	102.836	105.722	104.279	118.673	153.442	136.058	94.789	110.884	102.837	-0.30995	0.0738178	-0.330046
RSc0920		ABC transporter ATP-binding protein	59.4448	34.2516	46.8482	125.615	60.9424	93.2787	51.864	97.5676	74.7158	85.5166	74.8363	80.1764	0.993554	0.67342	0.775185
RSc0921		transmembrane ABC transporter protein	42.6097	33.9735	38.2916	88.5923	55.2502	71.9213	71.2376	73.5033	72.3705	63.571	69.4761	66.5236	0.90939	0.918373	0.796837
RSc0922		NLPA lipoprotein-related, probable solute-binding protein	192.757	151.691	172.224	386.249	245.367	315.808	330.148	430.012	380.08	262.114	302.757	282.435	0.874762	1.14202	0.713635
RSc0923	etfB	electron transfer flavoprotein subunit beta	1459.11	1347.12	1403.11	981.716	1566.86	1274.29	1492.01	3247.97	2369.99	2096.02	1444.16	1770.09	-0.138942	0.756248	0.335189
RSc0924	etfA	electron transfer flavoprotein subunit alpha	865.718	654.955	760.337	607.25	1055.2	831.225	1003.58	1323.96	1163.77	1172.66	903.353	1038.01	0.128601	0.614096	0.449106
RSc0925		putative acyl-CoA dehydrogenase oxidoreductase protein	214.839	154.134	184.486	112.481	204.529	158.505	170.725	240.925	205.825	272.246	159.989	216.118	-0.218987	0.157903	0.228301
RSc0926	dadA	D-amino acid dehydrogenase small subunit	640.234	474.246	557.24	400.698	270.206	335.452	868.683	416.187	642.435	350.794	324.456	337.625	-0.732192	0.205252	-0.722877
RSc0927	lrp	leucine-responsive regulatory DNA-binding transcription regulator protein	46.0577	39.6049	42.8313	72.2158	60.4618	66.3388	84.8378	80.3455	82.5917	62.0031	67.5398	64.7715	0.631187	0.94733	0.596693
RSc0928		hypothetical protein	45.7701	35.925	40.8475	49.8763	47.9198	48.898	32.6329	71.039	51.8359	37.5195	49.0294	43.2745	0.259527	0.343703	0.0832659
RSc0929		hypothetical protein	157.641	151.602	154.621	134.255	136.069	135.162	135.159	197.215	166.187	125.959	169.412	147.685	-0.194051	0.104067	-0.0662128
RSc0930		hypothetical protein	885.834	641.105	763.469	670.557	368.447	519.502	544.109	727.163	635.636	239.773	317.441	278.607	-0.555441	-0.26437	-1.45434
RSc0931		signal peptide protein	179.779	218.203	198.991	147.076	61.446	104.261	89.4341	162.829	126.132	65.8704	49.8368	57.8536	-0.932504	-0.657774	-1.78222
RSc0932		probable membrane-bound dehydrogenase oxidoreductase protein	81.421	102.299	91.86	55.5818	64.068	59.8249	78.986	78.61	78.798	56.0071	53.8795	54.9433	-0.618691	-0.221278	-0.741493
RSc0933	rpsP	30S ribosomal protein S16	1354.05	476.665	915.357	1570.7	417.701	994.201	728.569	495.562	612.065	451.255	763.307	607.281	0.119202	-0.580649	-0.591971
RSc0934	rimM	16S rRNA-processing protein	446.506	445.425	445.966	528.669	387.319	457.994	250.762	308.722	279.742	543.717	567.396	555.556	0.0383966	-0.672835	0.317002
RSc0935	trmD	tRNA (guanine-N(1)-)-methyltransferase	212.174	229.617	220.895	264.105	212.004	238.055	166.102	167.635	166.868	246.677	290.321	268.499	0.107928	-0.404652	0.281553
RSc0936	rplS	50S ribosomal protein L19	1848.52	2018.86	1933.69	3142.88	3285.48	3214.18	2351	3686.38	3018.69	2951.43	4994.8	3973.11	0.733094	0.642566	1.03891
RSc0937		Probable Nudix hydrolase	58.0028	43.8225	50.9126	61.0921	53.2852	57.1887	53.0647	57.7084	55.3865	59.9926	60.0083	60.0005	0.167705	0.121512	0.236949
RSc0938	cobD	adenosylcobinamide-phosphate synthase	327.266	222.43	274.848	359.281	215.255	287.268	339.829	393.649	366.739	207.745	225.541	216.643	0.0637633	0.41612	-0.343314
RSc0939		hypothetical protein	415.15	216.493	315.822	326.422	171.859	249.141	337.843	232.271	285.057	180.687	169.576	175.132	-0.34215	-0.147859	-0.850671
RSc0940		probable gtpase protein	127.824	97.0882	112.456	139.059	107.277	123.168	78.8891	131.836	105.363	141.632	132.722	137.177	0.131266	-0.0939998	0.286677
RSc0941		Probable CAAX prenyl protease 1	193.183	236.98	215.082	199.593	191.445	195.519	88.0487	225.596	156.822	216.265	249.06	232.662	-0.137575	-0.455752	0.113355
RSc0942	orn	oligoribonuclease	263.987	188.037	226.012	334.242	278.727	306.485	520.036	405.777	462.906	326.626	471.49	399.058	0.439415	1.03432	0.820199
RSc0943	mogA	molybdenum cofactor biosynthesis protein	216.867	172.946	194.906	236.511	197.582	217.046	199.051	217.051	208.051	193.18	224.26	208.72	0.155222	0.094155	0.0987866
RSc0944		hypothetical protein	199.295	272.279	235.787	231.492	275.39	253.441	181.964	284.709	233.337	276.258	301.134	288.696	0.104166	-0.0150722	0.292067
RSc0945	pmbA	putative PMBA protein (tlde protein)	353.271	303.572	328.422	379.803	341.42	360.611	307.681	388.897	348.289	317.978	324.12	321.049	0.134897	0.0847363	-0.0327551
RSc0946	folA	dihydrofolate reductase oxidoreductase protein	57.2795	48.5315	52.9055	90.9043	82.0723	86.4883	66.9259	107.465	87.1954	68.9194	74.2379	71.5786	0.709087	0.720835	0.436112
RSc0947	thyA	thymidylate synthase	155.069	158.653	156.861	186.633	196.417	191.525	154.363	260.74	207.552	149.715	190.915	170.315	0.288046	0.403983	0.118719
RSc0948		Pyridoxal phosphate-dependent enzyme, beta subunit	206.539	75.2281	140.884	40.5248	21.8174	31.1711	34.3199	18.2488	26.2843	21.3964	32.5756	26.986	-2.17622	-2.42223	-2.38422
RSc0949		hypothetical protein	75.1476	26.3354	50.7415	63.2709	29.595	46.4329	66.658	39.9954	53.3267	29.2343	43.8189	36.5266	-0.128017	0.0716919	-0.474219
RSc0950		hypothetical protein	104.744	125.455	115.1	17.739	20.0945	18.9168	10.1357	19.3069	14.7213	14.436	18.2592	16.3476	-2.60515	-2.9669	-2.81573
RSc0951		hypothetical protein	252.159	242.826	247.493	249.865	182.26	216.062	146.146	166.131	156.138	183.651	198.088	190.87	-0.195936	-0.664558	-0.374798
RSc0952		putative ATP-dependent RNA helicase protein	103.867	71.2025	87.5348	157.751	153.326	155.538	62.1381	243.236	152.687	262.242	327.128	294.685	0.829344	0.80265	1.75125
RSc0953		hypothetical protein	524.213	604.623	564.418	229.501	116.517	173.009	378.002	193.464	285.733	166.152	110.808	138.48	-1.70592	-0.982096	-2.02709
RSc0954		hypothetical protein	4.02765	0	2.01383	0	0	0	10.3919	0	5.19595	0	0	0	ND	1.36745	ND
RSc0969		putative transmembrane protein	39.8806	28.9542	34.4174	26.4718	13.9138	20.1928	18.5737	20.089	19.3314	9.27865	6.05782	7.66824	-0.769297	-0.832196	-2.16617
RSc0970		signal peptide protein	54.9533	31.3501	43.1517	59.3942	35.7552	47.5747	77.9369	81.795	79.8659	40.0549	53.7659	46.9104	0.140777	0.888163	0.12049
RSc0971		hypothetical conserved protein	2851.22	3479.13	3165.18	1090.22	503.609	796.914	679.636	897.244	788.44	419.468	477.835	448.651	-1.98979	-2.00521	-2.81862
RSc0972		hypothetical protein	181.925	164.711	173.318	172.463	96.9219	134.692	85.7779	119.805	102.791	102.222	87.9244	95.0732	-0.363753	-0.753701	-0.866311
RSc0973		amino-acid-binding periplasmic (PBP) ABC transporter protein	162.401	176.697	169.549	369.923	210.182	290.053	265.281	369.344	317.312	288.505	231.363	259.934	0.774612	0.904202	0.616443
RSc0974		hypothetical protein	251.599	549.388	400.494	113.78	106.192	109.986	108.977	167.974	138.476	115.171	114.8	114.986	-1.86446	-1.53215	-1.80033
RSc0975		ABC transporter ATP-binding protein	51.9035	43.8035	47.8535	88.8794	64.3962	76.6378	40.4217	62.4928	51.4573	57.8049	60.3372	59.071	0.679432	0.10475	0.303827
RSc0976	parE	DNA topoisomerase IV subunit B	155.825	113.073	134.449	248.1	192.666	220.383	149.696	235.732	192.714	189.961	188.615	189.288	0.712954	0.519402	0.493524
RSc0977		putative Lytic transglycosylase-like protein	53.9546	37.1439	45.5493	91.4996	59.6778	75.5887	45.6552	57.844	51.7496	54.5064	58.2498	56.3781	0.730743	0.18412	0.307708
RSc0978	parC	DNA topoisomerase IV subunit A	107.413	81.6762	94.5446	174.74	170.43	172.585	116.99	180.184	148.587	140.729	162.024	151.377	0.86824	0.652241	0.679074
RSc0979		probable transmembrane protein	48.3584	27.8235	38.0909	69.8945	59.6321	64.7633	43.9966	57.1106	50.5536	62.0651	64.1855	63.1253	0.765728	0.408366	0.72877
RSc0980		Chromate transporter protein	41.496	21.1456	31.3208	49.552	42.0829	45.8175	32.9671	44.3044	38.6358	36.3887	46.5808	41.4848	0.548776	0.302815	0.40546
RSc0981	lldP	putative L-lactate permease transmembrane protein	444.587	742.988	593.788	294.686	415.142	354.914	436.693	410.106	423.399	456.44	313.095	384.768	-0.742477	-0.487927	-0.62596
RSc0982		Putative integral membrane sensory domain containing protein	85.8624	90.8513	88.3568	68.7768	53.3405	61.0587	52.8361	51.2121	52.0241	38.7923	41.6342	40.2133	-0.533146	-0.764162	-1.13567
RSc0983		putative Phytanoyl-CoA dioxygenase	98.0276	41.7365	69.8821	75.6682	37.9365	56.8024	37.2777	41.9395	39.6086	35.3672	39.8862	37.6267	-0.298971	-0.819108	-0.893165
RSc0984		gst-related protein	330.895	266.511	298.703	283.298	217.063	250.18	230.392	198.964	214.678	218.774	266.647	242.71	-0.255742	-0.476537	-0.299475
RSc0985		aminotransferase protein	419.665	528.333	473.999	343.743	414.369	379.056	259.323	405.688	332.505	406.605	440.448	423.526	-0.322473	-0.511506	-0.162432
RSc0986		hypothetical protein	680.118	465.508	572.813	405.165	389.489	397.327	567.377	481.122	524.25	399.901	418.367	409.134	-0.527737	-0.127811	-0.485491
RSc0987		hypothetical protein	86.4082	71.4655	78.9368	30.1507	25.9169	28.0338	18.5828	23.1812	20.882	27.6652	26.2804	26.9728	-1.49353	-1.91844	-1.54919
RSc0988		hypothetical protein	155.788	347.094	251.441	42.7636	64.4986	53.6311	36.6254	57.6346	47.13	88.0034	71.5408	79.7721	-2.22908	-2.4155	-1.65626
RSc0989		putative transcription regulator protein	108.001	123.726	115.864	80.859	97.0359	88.9475	116.216	109.411	112.814	106.075	92.1789	99.1269	-0.381401	-0.0384864	-0.225077
RSc0990	hptG	heat shock protein 90	1066.38	1727.63	1397.01	1410.64	1367.59	1389.12	3039.59	1161.76	2100.68	1197.77	1459.96	1328.87	-0.00817114	0.588516	-0.0721426
RSc0991		hypothetical protein	440.327	479.092	459.709	558.075	521.532	539.803	623.147	337.978	480.562	399.625	533.199	466.412	0.231712	0.0640016	0.0208824
RSc0992		glutathione S-transferase-like transmembrane protein	166.711	226.479	196.595	112.98	132.329	122.655	155.882	196	175.941	160.828	140.371	150.6	-0.680626	-0.160135	-0.38451
RSc0993		putative transcriptional regulatory DNA-binding transcription regulator protein	127.873	263.801	195.837	110.726	245.43	178.078	144.006	169.167	156.587	230.989	232.621	231.805	-0.137144	-0.322694	0.243258
RSc0994		hypothetical protein	46.9302	73.8781	60.4042	56.7309	82.9515	69.8412	27.6191	85.4599	56.5395	76.8563	81.2404	79.0483	0.209431	-0.0953885	0.388088
RSc0995		putative spermidine synthase	73.4046	53.2161	63.3103	102.958	88.1422	95.5501	46.553	86.3844	66.4687	83.3691	84.168	83.7686	0.593816	0.0702338	0.403967
RSc0996		hypothetical protein	120.763	95.7794	108.271	79.9399	75.7837	77.8618	99.6214	121.536	110.579	46.4662	62.1247	54.2955	-0.475662	0.030424	-0.995746
RSc0997		Putative Acetyltransferase	165.68	105.331	135.506	112.827	99.5972	106.212	106.574	138.559	122.566	74.3497	92.6599	83.5048	-0.351403	-0.144787	-0.69842
RSc0998		ATPase (AAA+)-related protein	221.277	247.435	234.356	171.41	202.284	186.847	240.151	337.356	288.754	146.75	230.297	188.524	-0.326844	0.301137	-0.313957
RSc0999		putative periplasmic cytochrome type-c oxidoreductase signal peptide protein	977.329	1430.99	1204.16	493.853	590.813	542.333	219.624	590.848	405.236	375.94	587.252	481.596	-1.15078	-1.57119	-1.32213
RSc1000		putative periplasmic cytochrome type-c oxidoreductase signal peptide protein	823.915	1307.81	1065.86	406.22	625.472	515.846	271.29	605.472	438.381	425.129	485.408	455.269	-1.04701	-1.28176	-1.22723
RSc1001		hypothetical protein	143.438	102.544	122.991	125.917	114.116	120.017	185.632	147.577	166.605	117.014	113.555	115.285	-0.03532	0.437875	-0.0933542
RSc1002		hypothetical protein	35.8903	37.9387	36.9145	26.2831	24.6513	25.4672	18.9147	19.4337	19.1742	25.2724	23.7607	24.5166	-0.535547	-0.945021	-0.590432
RSc1003		carboxypeptidase	89.744	137.342	113.543	19.0733	14.5732	16.8233	18.3672	16.2943	17.3308	12.5351	16.0834	14.3093	-2.75471	-2.71183	-2.98822
RSc1004		Putative NADH dehydrogenase/NAD(P)H nitroreductase	551.74	625.966	588.853	487.081	544.076	515.579	574.344	602.12	588.232	447.728	602.857	525.293	-0.191715	-0.00152226	-0.164787
RSc1005	nth	endonuclease III protein	110.064	56.6192	83.3416	111.151	94.8878	103.019	64.7714	121.019	92.8952	95.645	118.272	106.959	0.305807	0.156567	0.359942
RSc1006		ferredoxin	106.519	65.1162	85.8176	112.73	79.174	95.952	52.6678	71.8504	62.2591	88.4167	111.458	99.9374	0.161039	-0.462989	0.21975
RSc1007		transcription regulator protein	247.306	117.645	182.476	208.147	104.235	156.191	148.587	140.14	144.363	91.1716	118.728	104.95	-0.224391	-0.337997	-0.798003
RSc1008	phaZ	poly[D(-)-3-hydroxybutyrate] depolymerase protein	680.933	957.556	819.245	1000.97	1259.6	1130.28	918.975	1735.65	1327.31	908.751	1004.78	956.765	0.464321	0.696142	0.223871
RSc1010	tyrB	aromatic amino acid aminotransferase	626.395	589.779	608.087	959.335	1134.83	1047.08	986.113	1150.14	1068.13	1235.05	1408.61	1321.83	0.784025	0.812733	1.12019
RSc1011	uvrB	excinuclease ABC subunit B	206.591	224.605	215.598	223.551	180.263	201.907	235.275	207.525	221.4	151.587	181.885	166.736	-0.0946529	0.0383114	-0.370778
RSc1012		putative site-specific recombinase transmembrane protein	42.0834	34.0704	38.0769	64.1971	36.8177	50.5074	47.1992	36.8748	42.037	36.2766	43.8797	40.0782	0.407579	0.142744	0.0738999
RSc1013		putative ribokinase protein	149.146	174.898	162.022	67.0346	46.7901	56.9124	37.7582	43.2328	40.4955	34.0762	38.6179	36.347	-1.50938	-2.00036	-2.15628
RSc1014		transcriptional regulatory DNA-binding repressor transcription regulator protein	200.221	385.766	292.994	93.4395	90.2385	91.839	43.0786	121.118	82.0983	61.1402	79.9951	70.5677	-1.67369	-1.83544	-2.05379
RSc1015		transmembrane ABC transporter protein	66.268	46.9523	56.6102	33.08	22.983	28.0315	17.144	22.793	19.9685	16.6191	19.8938	18.2565	-1.01401	-1.50333	-1.63265
RSc1016		ABC transporter ATP-binding protein	178.742	137.501	158.121	88.4806	94.9209	91.7007	67.7008	64.5208	66.1108	46.7458	56.4992	51.6225	-0.786028	-1.25808	-1.61496
RSc1017		sugar-binding periplasmic (PBP) ABC transporter protein	989.695	784.896	887.295	542.572	838.678	690.625	691.298	875.183	783.24	481.819	638.226	560.023	-0.361512	-0.179959	-0.66393
RSc1018		hypothetical protein	181.305	287.065	234.185	129.113	103.586	116.35	208.041	101.928	154.984	92.3717	95.1823	93.777	-1.00918	-0.595525	-1.32034
RSc1019	nifS	pyridoxal-phosphate-dependent aminotransferase (NIFS protein)	332.666	456.978	394.822	322.537	285.854	304.195	109.429	224.196	166.812	255.689	300.998	278.344	-0.376204	-1.24297	-0.504336
RSc1020	nifU	scaffold protein	349.614	426.099	387.856	350.155	312.492	331.323	307.2	278.874	293.037	322.395	403.684	363.039	-0.227282	-0.40444	-0.0953965
RSc1021	iscA	Iron-binding protein IscA	397.707	569.356	483.531	382.971	328.207	355.589	247.675	342.708	295.192	429.686	431.509	430.597	-0.443399	-0.711959	-0.16727
RSc1022		hypothetical protein	210.655	385.669	298.162	202.669	252.677	227.673	220.289	192.697	206.493	335.532	343.561	339.546	-0.389133	-0.530004	0.187513
RSc1023	hscB	co-chaperone HscB	44.9515	42.3098	43.6307	59.6966	44.2609	51.9787	25.1688	55.574	40.3714	39.446	47.5867	43.5164	0.25258	-0.112008	-0.00378441
RSc1024	hscA	chaperone protein HscA	59.3682	40.4161	49.8922	95.6574	91.9019	93.7797	57.4403	61.6224	59.5314	76.4613	109.179	92.8201	0.910462	0.254837	0.895625
RSc1025	fdx	ferredoxin [2FE-2S] protein	88.6438	116.104	102.374	152.883	283.774	218.329	147.092	268.953	208.022	353.69	399.158	376.424	1.09265	1.02289	1.87851
RSc1026	iscX	ISC system FeS cluster assembly protein	142.396	89.5654	115.981	264.31	211.798	238.054	228.269	192.037	210.153	159.712	248.704	204.208	1.0374	0.857555	0.816155
RSc1027		hypothetical protein	553.077	900.411	726.744	451.32	317.228	384.274	698.179	852.504	775.341	206.364	303.244	254.804	-0.919312	0.0933846	-1.51206
RSc1028	lysS	lysyl-tRNA synthetase	166.344	257.024	211.684	259.363	435.358	347.361	282.429	556.398	419.413	425.39	529.767	477.579	0.714521	0.986461	1.17383
RSc1029		short chain dehydrogenase	82.6788	77.147	79.9129	119.175	110.434	114.804	73.9342	89.1989	81.5666	124.953	151.079	138.016	0.522679	0.0295492	0.788335
RSc1030	prfB	peptide chain release factor 2 protein	207.471	172.626	190.048	307.974	225.769	266.871	213.017	306.596	259.807	256.041	291.9	273.971	0.489778	0.45107	0.527653
RSc1031	pncB	nicotinate phosphoribosyltransferase	137.75	182.729	160.24	174.435	204.106	189.27	161.663	320.315	240.989	159.225	193.19	176.207	0.24022	0.588737	0.137046
RSc1032		putative transmembrane protein	259.859	123.869	191.864	259.405	138.613	199.009	127.823	112.991	120.407	116.33	122.797	119.564	0.0527496	-0.672165	-0.682307
RSc1033		hypothetical protein	45.2807	36.5687	40.9247	55.2306	32.9947	44.1127	33.6184	37.6294	35.6239	29.2835	33.5861	31.4348	0.108221	-0.200126	-0.380609
RSc1034		Dehydrogenase	97.5368	84.5073	91.0221	124.61	103.283	113.947	94.0559	98.5592	96.3075	74.0573	92.2715	83.1644	0.324069	0.0814328	-0.13025
RSc1035	rmuC	Putative DNA recombination protein RmuC	64.9315	44.6921	54.8118	103.912	73.0154	88.4637	82.4807	103.86	93.1703	66.0867	76.0851	71.0859	0.690599	0.765384	0.375077
RSc1036		hypothetical conserved protein	529.978	624.662	577.32	512.341	228.482	370.411	499.807	435.29	467.548	299.796	376.373	338.084	-0.640242	-0.304255	-0.771987
RSc1037	moeA1	molybdopterin biosynthesis MOEA protein	74.6303	35.5236	55.077	104.193	72.6895	88.4412	52.775	66.9651	59.8701	60.1281	77.0379	68.583	0.683271	0.120386	0.316402
RSc1038	mobA	molybdopterin-guanine dinucleotide biosynthesis protein A	73.2372	96.6725	84.9548	91.5353	153.724	122.63	92.2205	169.736	130.978	153.889	177.492	165.69	0.52954	0.624559	0.963723
RSc1039	moaA	molybdenum cofactor biosynthesis protein A	128.304	134.998	131.651	172.378	171.314	171.846	126.47	298.018	212.244	193.62	201.313	197.466	0.384398	0.689005	0.584889
RSc1040	rne	ribonuclease E protein	301.785	376.11	338.947	482.577	460.697	471.637	341	632.854	486.927	489.162	524.289	506.726	0.476615	0.522644	0.580143
RSc1041	rluC	ribosomal large subunit pseudouridine synthase C protein	197.727	113.895	155.811	202.751	130.263	166.507	120.063	177.433	148.748	120.789	153.451	137.12	0.0957857	-0.0669268	-0.184358
RSc1042		putative phosphoglycolate phosphatase protein	97.1756	49.7124	73.444	113.652	79.6363	96.6441	98.1428	110.87	104.506	93.7837	102.165	97.9744	0.396038	0.508875	0.415759
RSc1043		hypothetical protein	76.74	97.0729	86.9065	80.5389	103.842	92.1904	73.2461	100.158	86.702	115.439	121.818	118.629	0.0851541	-0.00339715	0.448915
RSc1044		putative protease transmembrane protein	101.882	74.5515	88.2168	100.414	94.1706	97.2923	126.339	127.086	126.713	80.9945	104.092	92.5433	0.141273	0.522434	0.0690752
RSc1045		Methyltransferase	71.9538	53.4721	62.7129	76.2833	64.0387	70.161	53.9565	56.842	55.3992	53.774	64.5695	59.1718	0.161906	-0.178897	-0.0838548
RSc1046	maf	Maf-like protein	63.9178	76.921	70.4194	58.6531	63.7982	61.2257	31.2177	58.417	44.8174	62.3629	55.3359	58.8494	-0.201837	-0.651916	-0.258945
RSc1047		hypothetical protein	271.757	255.754	263.755	283.236	176.428	229.832	150.797	178.218	164.507	202.374	212.773	207.573	-0.198621	-0.681048	-0.345579
RSc1048	rpmF	50S ribosomal protein L32	5650.9	1061.65	3356.27	5746.59	1082.35	3414.47	3340.48	1657.11	2498.8	763.155	1653.32	1208.24	0.0248007	-0.425628	-1.47396
RSc1049	plsX	putative glycerol-3-phosphate acyltransferase PlsX	171.046	140.132	155.589	228.835	233.225	231.03	118.6	336.863	227.731	256.739	305.331	281.035	0.57034	0.549594	0.85301
RSc1050	fabH	3-oxoacyl-(acyl carrier protein) synthase III	192.816	137.305	165.06	340.647	268.812	304.73	189.438	377.131	283.284	268.017	359.375	313.696	0.884534	0.779257	0.926372
RSc1051	fabD	acyl-carrier-protein S-malonyltransferase	310.981	257.32	284.15	526.347	508.994	517.67	411.255	505.413	458.334	633.799	586.356	610.077	0.865379	0.689744	1.10234
RSc1052	fabG	3-ketoacyl-(acyl-carrier-protein) reductase	486.37	433.904	460.137	806.366	872.205	839.285	804.623	1159.46	982.042	845.147	937.852	891.5	0.867098	1.09372	0.954171
RSc1053	acpP	acyl carrier protein	2984.61	3751.33	3367.97	3637.35	2942.6	3289.97	2044.3	5004.72	3524.51	4289.62	4149.15	4219.39	-0.0338027	0.0655434	0.325153
RSc1054	fabF1	3-oxoacyl-(acyl carrier protein) synthase II	438.013	332.255	385.134	722.226	754.542	738.384	536.413	941.44	738.927	803.659	832.442	818.051	0.939011	0.94007	1.08683
RSc1055	rpoE1	RNA polymerase sigma factor RpoE	1133.19	1135.09	1134.14	1127.22	566.703	846.962	745.275	1008.27	876.773	558.628	621.289	589.958	-0.42123	-0.371324	-0.942913
RSc1056	rseA	putative transmembrane sigma-e factor negative regulatory transcription regulator protein	1964.29	1291.99	1628.14	1915.66	786.418	1351.04	1564.92	1190.86	1377.89	1079.62	675.522	877.571	-0.269155	-0.240764	-0.891637
RSc1057	rseB	putative sigma-e factor regulatory (negative regulator) transcription regulator protein	867.889	468.394	668.141	1012.71	333.52	673.115	604.857	668.078	636.467	439.48	362.823	401.151	0.0106993	-0.0700668	-0.736006
RSc1058		periplasmic protease signal peptide protein	690.414	594.68	642.547	1049.14	393.691	721.416	723.326	646.233	684.779	332.579	358.411	345.495	0.167028	0.0918375	-0.895137
RSc1059		Glutaredoxin	153.658	153.285	153.471	224.332	72.3208	148.326	188.755	131.811	160.283	71.6381	100.527	86.0825	-0.0491954	0.0626506	-0.834178
RSc1060	lepA	GTP-binding protein LepA	338.927	225.213	282.07	572.688	255.195	413.942	283.028	398.944	340.986	290.003	307.065	298.534	0.553374	0.273659	0.081842
RSc1061	lepB	signal peptidase I	315.744	432.732	374.238	624.538	417.038	520.788	458.178	562.43	510.304	396.053	540.224	468.139	0.47674	0.447401	0.322979
RSc1062		hypothetical protein	717.719	808.681	763.2	1119.88	727.331	923.606	1041.58	1294.71	1168.14	698.852	773.317	736.084	0.275216	0.614086	-0.0521898
RSc1063	rnc	ribonuclease III	303.593	292.888	298.24	460.805	301.214	381.01	320.111	416.232	368.172	257.317	310.782	284.049	0.353351	0.303902	-0.0703338
RSc1064	era	GTP-binding protein Era	413.265	326.024	369.644	632.427	462.349	547.388	491.735	594.528	543.131	377.158	479.509	428.334	0.566425	0.555163	0.212596
RSc1065	recO	DNA repair protein RecO	98.0124	73.3902	85.7013	173.245	101.402	137.323	100.614	150.071	125.343	125.322	108.32	116.821	0.68019	0.548487	0.446911
RSc1066	pdxJ	pyridoxal phosphate biosynthetic protein PdxJ	338.982	229.741	284.362	478.657	328.884	403.77	317.413	420.116	368.764	279.244	294.987	287.115	0.505809	0.374974	0.0139051
RSc1067	acpS	4'-phosphopantetheinyl transferase	127.388	149.872	138.63	182.508	312.675	247.591	157.169	302.738	229.954	213.971	275.381	244.676	0.836722	0.730103	0.819633
RSc1068		beta-hexosaminidase	209.999	154.642	182.32	305.122	250.32	277.721	227.404	283.169	255.286	189.464	247.587	218.525	0.607159	0.48564	0.261325
RSc1069	efp	elongation factor P	783.356	1096.6	939.978	1257.28	1311.32	1284.3	1029.8	1511	1270.4	1711.44	2102.21	1906.83	0.450283	0.434584	1.02047
RSc1070		hypothetical protein	17.5172	23.3408	20.429	17.8577	25.104	21.4809	11.2087	22.8716	17.0402	22.5208	25.0236	23.7722	0.0724325	-0.261681	0.218657
RSc1071	uvrC	excinuclease ABC subunit C	44.155	45.5475	44.8513	55.3231	53.9245	54.6238	24.548	62.9688	43.7584	47.9836	50.371	49.1773	0.284381	-0.0355882	0.132844
RSc1072	pgsA	CDP-diacylglycerol--glycerol-3-phosphate 3- phosphatidyltransferase transmembrane protein	188.665	172.243	180.454	250.735	145.975	198.355	192.382	181.791	187.087	184.187	184.075	184.131	0.136454	0.0520743	0.0291014
RSc1073		two-component system response regulator transcription regulator protein	338.136	503.447	420.792	135.096	128.078	131.587	109.918	137.1	123.509	136.318	118.948	127.633	-1.67709	-1.76849	-1.7211
RSc1074		putative sensory protein with Peptidoglycan-binding (LysM) and FecR domains	143.383	158.265	150.824	57.2416	38.3152	47.7784	38.9763	39.3572	39.1668	33.6671	29.7119	31.6895	-1.65844	-1.94516	-2.25079
RSc1075		two-component system sensor histidine kinase transcription regulator protein	55.7195	34.5786	45.1491	25.1695	14.5122	19.8408	14.5843	17.4201	16.0022	13.5669	16.0491	14.808	-1.18622	-1.49643	-1.60832
RSc1076		two-component system response regulator transcription regulator protein	76.0832	111.908	93.9956	28.3088	12.3913	20.35	28.998	21.3042	25.1511	19.3409	16.2639	17.8024	-2.20756	-1.90197	-2.40052
RSc1077		hypothetical protein	701.077	1211.68	956.379	322.043	392.522	357.283	374.806	464.721	419.764	224.115	320.681	272.398	-1.42052	-1.188	-1.81187
RSc1078		transcriptional regulatory DNA-binding transcription regulator protein	39.0126	32.1792	35.5959	41.8139	35.9547	38.8843	51.7885	53.6415	52.715	57.4143	77.5383	67.4763	0.127477	0.566502	0.92267
RSc1079	gudD1	glucarate dehydratase protein	14.8033	15.4731	15.1382	17.4842	24.2373	20.8608	27.9725	32.6318	30.3021	18.7701	21.3462	20.0581	0.462597	1.00123	0.405995
RSc1080	exuT2	putative hexuronate transporter transmembrane protein	20.8505	22.41	21.6303	17.2014	22.2572	19.7293	20.0996	24.0592	22.0794	21.5131	21.6632	21.5881	-0.132711	0.0296506	-0.00281072
RSc1081		glucosidase protein	10.8268	7.93717	9.38199	12.8721	12.3867	12.6294	12.6397	16.1783	14.409	9.83189	10.3602	10.096	0.428821	0.619005	0.105825
RSc1082		porin transmembrane protein	14.6833	15.7657	15.2245	16.3932	24.0979	20.2456	38.716	39.3151	39.0156	20.4391	23.501	21.9701	0.41121	1.35765	0.529143
RSc1083		hypothetical protein	13.223	11.9863	12.6046	12.5669	13.6077	13.0873	17.6663	17.9993	17.8328	10.9332	12.3287	11.6309	0.0542114	0.500577	-0.115987
RSc1084		porin transmembrane protein	7.20985	7.11024	7.16005	6.1212	8.40537	7.26328	7.04387	6.97467	7.00927	5.67729	6.47762	6.07746	0.0206535	-0.0307045	-0.236501
RSc1085	nagL	putative GST-related protein	7.07506	7.86856	7.47181	7.46504	12.2565	9.86077	3.04971	5.73934	4.39452	11.3296	10.8193	11.0744	0.400243	-0.765751	0.567705
RSc1086	nagK	putative isomerase-decarboxylase	15.6886	13.6712	14.6799	9.88943	16.3318	13.1106	11.3452	14.4518	12.8985	10.021	11.1382	10.5796	-0.163107	-0.186639	-0.472557
RSc1087	nagI	gentisate 1,2-dioxygenase oxidoreductase protein	15.7921	18.4653	17.1287	14.5901	16.7209	15.6555	15.6767	16.345	16.0108	14.0691	14.8461	14.4576	-0.129746	-0.0973658	-0.244588
RSc1088	nagAb	ferredoxin subunit of A ring-hydroxylating dioxygenase oxidoreductase protein	19.3278	29.8685	24.5982	13.9475	31.711	22.8292	17.7049	30.2423	23.9736	18.9592	27.5786	23.2689	-0.107666	-0.0371032	-0.0801468
RSc1089	nagH	putative salicylate-5-hydroxylase small oxygenase component oxidoreductase protein	16.5312	24.0274	20.2793	12.1062	24.0754	18.0908	11.7897	26.9658	19.3777	13.9798	16.8686	15.4242	-0.164752	-0.0656068	-0.394812
RSc1090	nagG	putative salicylate-5-hydroxylase large oxygenase component oxidoreductase protein	18.4892	23.5896	21.0394	13.7913	23.163	18.4772	15.4494	24.5464	19.9979	19.6864	16.796	18.2412	-0.187351	-0.0732451	-0.205893
RSc1091	nagAa	ferredoxin oxidoreductase oxidoreductase protein	8.70781	13.3765	11.0422	7.07052	15.8617	11.4661	7.35571	12.6952	10.0255	11.963	9.31715	10.6401	0.0543543	-0.139354	-0.0535134
RSc1092		transcriptional regulatory DNA-binding transcription regulator protein	138.902	271.525	205.213	124.652	322.232	223.442	180.02	392.064	286.042	188.865	223.89	206.377	0.122775	0.479101	0.00816005
RSc1093	pcaK	4-hydroxybenzoate transporter	11.4548	17.8135	14.6342	11.2647	22.1663	16.7155	11.8035	24.6349	18.2192	13.978	15.0689	14.5235	0.191848	0.316121	-0.0109547
RSc1094		transcriptional regulatory DNA-binding transcription regulator protein	28.1822	32.4905	30.3363	34.078	45.3815	39.7298	16.0848	35.8499	25.9673	38.2028	31.4926	34.8477	0.389172	-0.224349	0.200016
RSc1095		hypothetical protein	13.6377	8.96973	11.3037	13.6691	10.3192	11.9942	14.2923	12.6256	13.4589	9.76319	12.2711	11.0171	0.0855339	0.251769	-0.0370466
RSc1096	aspC	aspartate aminotransferase protein	51.1274	66.3592	58.7433	60.4261	53.3626	56.8944	76.9344	63.6487	70.2916	62.5905	78.2603	70.4254	-0.0461389	0.258927	0.261672
RSc1097	efpR	transcription regulator protein	552.442	473.863	513.153	522.791	440.414	481.603	652.78	741.823	697.302	371.254	495.616	433.435	-0.0915448	0.442395	-0.243572
RSc1098		transcriptional regulatory DNA-binding transcription regulator protein	104.097	75.8973	89.9972	98.5746	64.6599	81.6172	62.4121	107.911	85.1616	73.3114	61.2698	67.2906	-0.141005	-0.0796771	-0.419474
RSc1099	sda2a	probable inactivated L-serine amonya-lyase	4.91891	11.3227	8.12081	10.8923	4.68712	7.78971	2.47307	3.1686	2.82083	9.95847	1.80744	5.88295	-0.0600531	-1.5255	-0.465082
RSc1100	sda2b	L-serine dehydratase	9.08979	7.38117	8.23548	5.61099	3.06438	4.33769	2.81841	1.83452	2.32646	3.3711	3.46141	3.41626	-0.924927	-1.82371	-1.26944
RSc1101	soxB2	sarcosine oxidase subunit beta	9.10583	9.47607	9.29095	6.36841	5.55523	5.96182	4.95142	6.1424	5.54691	3.8216	4.0636	3.9426	-0.640073	-0.744142	-1.23668
RSc1102	soxD2	sarcosine oxidase subunit delta	11.8622	21.2076	16.5349	8.37818	15.8348	12.1065	6.43784	13.2325	9.83517	10.9245	8.73567	9.83009	-0.449734	-0.749492	-0.750239
RSc1103	soxA2	sarcosine oxidase subunit alpha	15.3304	11.4047	13.3675	12.3027	7.1078	9.70525	11.2811	11.1651	11.2231	8.5767	8.40893	8.49282	-0.461898	-0.252264	-0.65442
RSc1104	soxG2	sarcosine oxidase subunit gamma	22.6013	10.3955	16.4984	18.1344	9.86677	14.0006	13.6883	9.46529	11.5768	6.50059	9.21187	7.85623	-0.236839	-0.51109	-1.07042
RSc1105	folB2	putative dihydroneopterin aldolase protein	21.0693	17.7069	19.3881	13.0531	11.7285	12.3908	15.9466	17.4223	16.6844	12.866	15.6995	14.2828	-0.645902	-0.216667	-0.440898
RSc1106	purU	formyltetrahydrofolate deformylase	11.7574	13.5608	12.6591	9.63449	8.28691	8.9607	8.96513	12.3706	10.6679	7.8441	9.51869	8.6814	-0.498491	-0.246903	-0.544176
RSc1107		hypothetical protein	16.5012	6.28329	11.3922	17.6328	3.48707	10.5599	15.63	9.14486	12.3874	6.90844	9.82329	8.36586	-0.109451	0.120825	-0.445465
RSc1108		transcriptional regulatory DNA-binding transcription regulator protein	14.8218	5.45384	10.1378	12.2684	5.74105	9.00473	26.299	10.0392	18.1691	6.41577	9.78858	8.10217	-0.170993	0.84174	-0.323366
RSc1109		hypothetical protein	10.2152	14.2679	12.2416	10.3878	6.26608	8.32694	7.10206	6.50804	6.80505	0.898341	10.7719	5.83512	-0.555928	-0.847109	-1.06895
RSc1110		transcriptional regulatory DNA-binding transcription regulator protein	87.2502	65.6237	76.4369	70.1373	69.2583	69.6978	124.588	96.0341	110.311	79.8242	101.281	90.5526	-0.133157	0.529235	0.244486
RSc1111		hypothetical protein	14.9535	5.05686	10.0052	6.20864	5.08643	5.64753	6.05228	5.44554	5.74891	6.88614	4.75719	5.82166	-0.825054	-0.799387	-0.781243
RSc1112		putative transcription regulator protein	54.6148	72.838	63.7264	54.9263	61.3154	58.1208	42.7518	48.5276	45.6397	51.9004	62.4954	57.1979	-0.132835	-0.481602	-0.155929
RSc1113		hypothetical protein	228.408	678.19	453.299	68.2827	137.376	102.829	152.975	179.307	166.141	166.417	116.992	141.704	-2.14021	-1.44805	-1.67758
RSc1114	fdxA	ferredoxin protein	579.808	703.106	641.457	720.927	910.999	815.963	375.14	790.466	582.803	1100.18	1330.05	1215.12	0.347151	-0.138344	0.921668
RSc1115	recJ	single-stranded-DNA-specific exonuclease protein	48.769	36.8452	42.8071	63.1462	61.9396	62.5429	50.4328	55.1857	52.8092	63.996	70.4182	67.2071	0.546996	0.302941	0.650764
RSc1116		putative signal peptide protein	48.1633	72.9509	60.5571	56.6428	89.5986	73.1207	62.4606	69.8588	66.1597	99.2497	92.4558	95.8528	0.271984	0.127657	0.662524
RSc1117		lipoprotein releasing system transmembrane	262.734	266.494	264.614	234.219	190.873	212.546	177.168	270.87	224.019	158.561	177.933	168.247	-0.316114	-0.240268	-0.653309
RSc1118	lolD	lipoprotein releasing system ATP-binding ABC transporter	287.448	217.523	252.486	277.086	258.004	267.545	226.239	282.064	254.151	192.092	239.375	215.733	0.083581	0.00948821	-0.22695
RSc1119		deoxyribonuclease protein	165.169	95.6323	130.401	167.119	89.7969	128.458	102.812	117.527	110.169	65.2459	79.0757	72.1608	-0.0216549	-0.243226	-0.853664
RSc1120	comEC	DNA internalizaion competence protein ComEC/Rec2	18.5343	11.4213	14.9778	18.4606	10.6845	14.5725	13.6462	9.38537	11.5158	6.74502	8.65568	7.70035	-0.0395724	-0.379213	-0.95983
RSc1121		hypothetical protein	427.624	893.467	660.545	400.5	608.67	504.585	491.168	773.337	632.253	629.364	488.328	558.846	-0.388561	-0.0631571	-0.241207
RSc1122		hypothetical protein	362.384	369.268	365.826	274.961	276.24	275.601	267.135	373.45	320.293	298.754	248.063	273.409	-0.408579	-0.191768	-0.4201
RSc1123		Putative transglutaminase	186.817	169.062	177.94	178.359	185.229	181.794	164.522	213.368	188.945	166.513	182.181	174.347	0.0309178	0.0865795	-0.0294253
RSc1124		hypothetical protein	104.338	86.4651	95.4016	118.702	88.6693	103.686	62.2753	123.951	93.1131	93.2187	98.5983	95.9085	0.120132	-0.0350278	0.00764598
RSc1125		putative hydrolase protein	64.22	46.904	55.562	65.9112	44.0008	54.956	43.0203	54.837	48.9287	44.5177	48.2881	46.4029	-0.0158215	-0.183419	-0.259884
RSc1126	pyrG	CTP synthetase	463.636	405.569	434.603	710.292	679.977	695.135	478.001	889.146	683.573	736.615	947.387	842.001	0.677596	0.6534	0.954125
RSc1127	kdsA	2-dehydro-3-deoxyphosphooctonate aldolase	362.825	249.138	305.981	619.644	395.913	507.779	439.68	419.412	429.546	385.055	512.866	448.961	0.730755	0.489368	0.553144
RSc1128		hypothetical protein	445.072	171.344	308.208	552.965	236.878	394.922	467.176	385.197	426.187	192.155	256.656	224.406	0.357662	0.467581	-0.457796
RSc1129	eno	phosphopyruvate hydratase	1318.51	1217.26	1267.88	1800.92	1588.46	1694.69	2164.01	1935.77	2049.89	1548.24	2088.23	1818.24	0.418597	0.693123	0.520115
RSc1130	ftsB	cell division protein FtsB	160.885	271.654	216.269	219.945	203.864	211.904	179.11	268.226	223.668	228.556	251.761	240.159	-0.029416	0.0485286	0.151157
RSc1131		hypothetical protein	163.317	172.534	167.925	176.352	132.262	154.307	111.919	122.164	117.041	125.274	151.737	138.505	-0.122018	-0.520801	-0.277878
RSc1132		putative redox regulated molecular chaperone heat-shock-like protein	185.232	167.455	176.344	270.904	179.335	225.12	245.762	161.346	203.554	170.544	218.602	194.573	0.352303	0.207023	0.141923
RSc1133		hypothetical protein	214.644	452.787	333.716	274.619	288.274	281.447	144.301	259.268	201.784	360.693	306.014	333.353	-0.245758	-0.725803	-0.00156582
RSc1134		hypothetical protein	34.8312	40.9549	37.8931	34.0038	34.6101	34.307	30.784	31.8312	31.3076	37.4992	37.1865	37.3428	-0.143432	-0.27542	-0.0211012
RSc1135		putative hydrolase protein	103.191	83.3332	93.2621	85.8791	172.466	129.173	69.3299	494.819	282.074	292.41	140.2	216.305	0.469937	1.59671	1.2137
RSc1136		Putative thiol-disulphide oxidoreductase DCC	80.879	65.2282	73.0536	66.4032	109.838	88.1206	58.1588	186.147	122.153	213.902	80.8325	147.367	0.270524	0.741661	1.01239
RSc1137		hypothetical protein	56.7346	27.1921	41.9633	53.8724	38.5567	46.2146	55.06	35.2349	45.1475	51.2086	36.7646	43.9866	0.139217	0.105515	0.0679342
RSc1138		putative transmembrane protein	66.9312	40.9125	53.9219	55.9723	49.7511	52.8617	97.2603	48.4138	72.8371	44.5392	40.3931	42.4661	-0.0286472	0.433802	-0.344557
RSc1139		thioredoxin reductase oxidoreductase protein	121.469	123.871	122.67	93.7802	111.429	102.605	245.617	123.508	184.562	93.106	94.3024	93.7042	-0.257687	0.589327	-0.388597
RSc1140		hypothetical protein	325.048	143.339	234.194	314.733	149.863	232.298	391.367	154.83	273.099	146.108	279.564	212.836	-0.0117243	0.22172	-0.137959
RSc1141		hypothetical protein	148.145	141.266	144.706	159.304	128.336	143.82	239.98	198.713	219.346	175.005	179.863	177.434	-0.00885544	0.600092	0.294163
RSc1142		integral membrane transmembrane protein	92.0138	118.848	105.431	93.001	95.5746	94.2878	95.9396	103.91	99.9248	111.151	115.156	113.154	-0.161155	-0.0773831	0.101983
RSc1143	trpS	tryptophanyl-tRNA synthetase	261.611	164.45	213.03	372.957	248.775	310.866	231.095	361.522	296.308	226.328	293.412	259.87	0.545233	0.47604	0.28673
RSc1144		Methyltransferase type 11	111.069	117.827	114.448	148.115	117.571	132.843	84.9811	119.192	102.087	80.9726	124.467	102.72	0.21503	-0.164899	-0.155978
RSc1145	dapA	dihydrodipicolinate synthase	666.996	651.975	659.486	709.295	667.794	688.544	545.19	995.644	770.417	636.109	686.228	661.168	0.062209	0.224299	0.00367705
RSc1146	nlpD	NlpB lipoprotein	765.721	752.891	759.306	1192.38	1008.32	1100.35	1192.77	1088.92	1140.85	866.744	1040.26	953.502	0.535209	0.587349	0.328555
RSc1147		Beta-lactamase-like protein	102.463	46.0328	74.2479	167.082	78.8088	122.945	118.664	142.628	130.646	123.73	104.366	114.048	0.727596	0.815241	0.619219
RSc1148		hypothetical protein	175.013	161.66	168.337	199.591	194.728	197.16	136.095	253.467	194.781	191.163	187.769	189.466	0.228015	0.210505	0.170591
RSc1149	slyD	fkbp-type peptidyl-prolyl cis-trans isomerase (rotamase) protein	1170.23	1096.13	1133.18	1482.68	1293.16	1387.92	2344.82	2186.08	2265.45	1739.23	1956.73	1847.98	0.292547	0.999421	0.705572
RSc1150		hypothetical protein	47.1553	65.0392	56.0972	45.3322	64.7703	55.0513	45.4407	66.0054	55.7231	70.866	68.6758	69.7709	-0.0271547	-0.00965582	0.314695
RSc1151	mutS	DNA mismatch repair protein	183.821	177.881	180.851	245.111	260.072	252.591	177.52	272.128	224.824	226.43	271.463	248.947	0.482005	0.313994	0.461034
RSc1152		transcription regulator protein	242.23	258.454	250.342	292.823	235.54	264.181	244.657	268.544	256.601	233.703	231.403	232.553	0.0776291	0.0356236	-0.106341
RSc1153		putative transmembrane efflux transmembrane protein	36.7636	39.6371	38.2004	24.7343	24.2486	24.4915	29.7527	21.3336	25.5432	14.7687	15.3962	15.0825	-0.641308	-0.580649	-1.34072
RSc1154	dkgB	2,5-diketo-D-gluconate reductase B	125.506	137.01	131.258	99.7251	79.4917	89.6084	136.145	81.2328	108.689	45.4334	54.1858	49.8096	-0.550699	-0.272201	-1.39791
RSc1155		methyl-accepting chemotaxis transducer transmembrane protein	33.1079	54.8753	43.9916	164.701	206.84	185.77	87.0331	133.027	110.03	227.002	137.115	182.059	2.07822	1.3226	2.0491
RSc1156		methyl-accepting chemotaxis transducer transmembrane protein	13.0936	16.8812	14.9874	168.64	186.75	177.695	91.3969	76.3821	83.8895	213.51	139.945	176.727	3.56758	2.48474	3.5597
RSc1157		hypothetical protein	44.3495	130.024	87.1868	57.3229	69.5189	63.4209	54.859	45.2932	50.0761	91.3223	71.3168	81.3195	-0.459151	-0.799987	-0.100507
RSc1158		glutamine amidotransferase	44.5756	65.8386	55.2071	35.9779	23.3623	29.6701	25.6931	18.697	22.1951	25.8029	28.3988	27.1009	-0.895844	-1.31462	-1.02652
RSc1159		putative transcription regulator protein	25.9871	32.195	29.0911	20.0986	16.8553	18.477	29.3379	16.8473	23.0926	27.4815	25.3185	26.4	-0.654849	-0.333145	-0.140037
RSc1160	suhB	inositol monophosphatase	183.787	241.42	212.603	215.588	235.069	225.328	138.656	233.988	186.322	245.177	254.27	249.724	0.0838645	-0.190367	0.232166
RSc1161		putative tRNA/rRNA methyltransferase protein	83.2637	53.7457	68.5047	77.4754	53.798	65.6367	53.7769	55.3803	54.5786	48.5361	55.6922	52.1141	-0.0617003	-0.327868	-0.394528
RSc1162	cysE2	O-acetylserine synthase	150.969	120.156	135.562	167.709	135.975	151.842	175.49	172.052	173.771	132.385	135.196	133.791	0.163613	0.358229	-0.0189825
RSc1163		UDP-2,3-diacylglucosamine hydrolase	81.4078	34.1291	57.7685	77.7097	51.4129	64.5613	68.8975	51.2779	60.0877	48.6412	65.5094	57.0753	0.160388	0.0567879	-0.0174152
RSc1164	ppiB	peptidyl-prolyl cis-trans isomerase B	2094.41	2249.74	2172.07	1436.6	2257.97	1847.28	2711.74	2665.51	2688.62	1709.34	3017.96	2363.65	-0.233667	0.307795	0.121943
RSc1165	ppiA	peptidyl-prolyl cis-trans isomerase A	510.379	928.48	719.429	407.827	1115.21	761.519	603.847	902.84	753.343	771.926	1188.04	979.983	0.0820258	0.0664545	0.445903
RSc1166		signal peptide protein	243.398	238.732	241.065	224.307	283.689	253.998	231.901	292.007	261.954	255.788	311.247	283.518	0.0753949	0.119891	0.234016
RSc1167	cysS	cysteinyl-tRNA synthetase	184.566	119.949	152.257	223.684	151.554	187.619	79.9119	179.581	129.746	145.088	168.822	156.955	0.301293	-0.230818	0.0438377
RSc1168		hypothetical protein	118.36	85.3274	101.844	157.839	95.3129	126.576	71.8116	95.685	83.7483	102.314	122.026	112.17	0.313647	-0.282225	0.13933
RSc1169	accA	acetyl-CoA carboxylase carboxyltransferase subunit alpha	801.426	883.798	842.612	944.339	742.508	843.424	632.781	823.61	728.196	698.616	830.479	764.548	0.00138876	-0.210543	-0.140262
RSc1170		puative tRNA(Ile)-lysidine synthase	33.3197	31.459	32.3894	40.1059	54.5741	47.34	33.1604	33.4952	33.3278	53.9407	59.5775	56.7591	0.54754	0.0412066	0.809332
RSc1171	lysC	aspartate kinase	402.227	284.252	343.24	804.426	517.1	660.763	566.232	579.921	573.077	605.987	690.381	648.184	0.944917	0.739512	0.917188
RSc1172	fabI	enoyl-(acyl carrier protein) reductase	344.907	232.404	288.655	422.984	457.686	440.335	194.02	465.599	329.81	346.163	482.218	414.191	0.609253	0.192284	0.520946
RSc1173		substrate-binding periplasmic (PBP) ABC transporter protein	111.969	68.2711	90.12	104.711	71.3431	88.0271	86.094	106.234	96.164	72.6364	80.5176	76.577	-0.0339012	0.0936488	-0.234937
RSc1174		transmembrane ABC transporter protein	110.893	106.471	108.682	109.751	93.7785	101.765	121.515	115.803	118.659	71.8273	93.0292	82.4282	-0.0948751	0.126709	-0.398902
RSc1175		transmembrane ABC transporter protein	89.7909	102.673	96.2319	81.6577	84.0743	82.866	88.1618	116.164	102.163	66.4468	90.3152	78.381	-0.215736	0.0862835	-0.296012
RSc1176		ABC transporter ATP-binding protein	134.945	95.3358	115.14	114.028	82.0075	98.0178	95.9981	90.893	93.4455	72.074	85.1906	78.6323	-0.232279	-0.301196	-0.5502
RSc1177		putative transmembrane protein	344.575	207.033	275.804	189.8	114.325	152.062	141.782	173.982	157.882	112.757	135.873	124.315	-0.858979	-0.804797	-1.14964
RSc1178		lipoprotein transmembrane	52.3778	50.2432	51.3105	78.0325	78.9561	78.4943	39.6003	76.3014	57.9509	64.7161	74.5914	69.6538	0.613334	0.175576	0.440947
RSc1179	gltX	glutamyl-tRNA synthetase	164.027	121.371	142.699	229.292	186.965	208.129	213.535	256.526	235.031	184.86	211.037	197.949	0.544499	0.719873	0.47215
RSc1180		inner membrane transmembrane protein	24.0843	15.5514	19.8178	30.0455	14.9352	22.4903	25.0618	19.3299	22.1959	16.1669	16.0739	16.1204	0.182506	0.16349	-0.297913
RSc1181		inner membrane transmembrane protein	55.7621	50.3603	53.0612	70.9004	51.8044	61.3524	53.6273	67.5117	60.5695	58.6247	63.7828	61.2037	0.209462	0.190934	0.205963
RSc1182	rpmE2	50S ribosomal protein L31 type B	1086.26	1113	1099.63	2154.85	1155.14	1654.99	1101.75	911.271	1006.51	1567.03	1984.72	1775.88	0.589809	-0.127656	0.691512
RSc1183		putative signal peptide protein	48.8986	51.0102	49.9544	38.3862	36.9923	37.6893	40.9217	52.7718	46.8468	32.7439	32.5508	32.6474	-0.406459	-0.0926628	-0.613646
RSc1184		hypothetical protein	65.0306	40.9302	52.9804	52.5559	32.6767	42.6163	45.9611	47.9269	46.944	37.1297	34.0186	35.5742	-0.314053	-0.174518	-0.574629
RSc1185		transcription regulator protein	263.423	376.411	319.917	193.096	152.743	172.919	228.142	225.671	226.906	205.233	157.913	181.573	-0.887597	-0.4956	-0.817148
RSc1186		putative sigma-54 interacting transcription regulator protein	48.2693	45.5582	46.9138	22.5018	17.7233	20.1125	15.0377	22.0368	18.5373	19.3786	16.812	18.0953	-1.22191	-1.33958	-1.3744
RSc1187	rho	transcription termination factor Rho	322.273	227.824	275.048	611.004	596.016	603.51	357.322	749.041	553.182	532.37	636.676	584.523	1.13369	1.00807	1.08757
RSc1188	trxA	thioredoxin 1 (redox factor) protein	3147.19	2506.12	2826.65	3894.1	2309.58	3101.84	2886.37	2548.15	2717.26	2020.62	2339.74	2180.18	0.134028	-0.0569432	-0.374649
RSc1189		hypothetical protein	45.1439	28.8521	36.998	52.5212	31.4667	41.9939	22.2369	29.9153	26.0761	28.4733	29.182	28.8276	0.182734	-0.504719	-0.359994
RSc1190		hypothetical protein	34.7656	23.6616	29.2136	34.6358	26.818	30.7269	22.4629	25.8242	24.1436	23.6629	22.8785	23.2707	0.0728621	-0.275002	-0.328126
RSc1191	dnaX	DNA polymerase III subunits gamma and tau	263.461	263.559	263.51	256.317	251.875	254.096	165.882	238.068	201.975	246.621	273.135	259.878	-0.052484	-0.383681	-0.0200232
RSc1192		hypothetical protein	840.503	503.146	671.825	866.019	595.83	730.925	869.318	878.81	874.064	699.958	851.161	775.559	0.121638	0.379655	0.207153
RSc1194	recR	recombination protein RecR	205.961	147.625	176.793	234.43	201.67	218.05	165.543	280.978	223.261	196.529	252.861	224.695	0.302598	0.336667	0.345907
RSc1195	oprB	Carbohydrate-selective porin OprB	101.073	96.3816	98.7273	104.863	105.765	105.314	51.3647	137.553	94.4588	116.616	99.7366	108.176	0.0931763	-0.0637631	0.131863
RSc1196		DNA-binding transcriptional regulatory transcription regulator protein	174.931	159.227	167.079	154.553	112.118	133.335	105.51	113.915	109.713	91.8848	93.1437	92.5143	-0.325469	-0.606803	-0.852783
RSc1197		hypothetical protein	178.98	160.59	169.785	213.242	119.86	166.551	181.124	158.574	169.849	119.011	82.1695	100.59	-0.027745	0.000543718	-0.755219
RSc1198		signal peptide protein	528.941	550.431	539.686	542.761	473.779	508.27	746.559	539.008	642.784	340.746	428.12	384.433	-0.0865252	0.252213	-0.489388
RSc1199		ABC transporter ATP-binding protein	194.32	139.442	166.881	199.019	138.707	168.863	146.024	139.358	142.691	123.242	123.35	123.296	0.0170335	-0.225925	-0.436694
RSc1200		transmembrane permease ABC transporter protein	86.9743	85.0853	86.0298	80.4226	67.4969	73.9597	78.0681	58.8645	68.4663	46.9493	67.3838	57.1666	-0.218096	-0.329442	-0.589665
RSc1201		transcription regulator protein	280.071	641.494	460.783	97.7673	213.049	155.408	98.0995	60.2279	79.1637	213.066	188.089	200.577	-1.56802	-2.54117	-1.19993
RSc1202		flavoprotein NADH-dependent oxidoreductase	1009.71	2249.29	1629.5	120.851	443.092	281.971	220.829	130.63	175.73	343.887	323.596	333.741	-2.53081	-3.213	-2.28763
RSc1203		oxidoreductase protein	244.526	168.82	206.673	157.858	364.969	261.413	266.314	1129.92	698.117	278.745	232.41	255.577	0.338984	1.75612	0.306411
RSc1204	surE	stationary phase survival protein SurE	266.951	236.054	251.502	247.05	220.169	233.61	253.053	330.66	291.856	256.364	286.443	271.404	-0.106474	0.214686	0.109867
RSc1205		hypothetical protein	111.366	111.377	111.371	110.026	92.8839	101.455	67.7	109.696	88.698	77.3816	88.5796	82.9806	-0.134541	-0.328407	-0.424534
RSc1206		lipoprotein NLPD/LppB-like protein	764.463	1095.71	930.087	928.081	970.543	949.312	645.207	1052.48	848.843	850.022	1025.02	937.521	0.0295174	-0.131866	0.0114861
RSc1207	rpoS	RNA polymerase sigma factor RpoS	1080.75	1170.87	1125.81	1044.22	902.684	973.452	987.366	1257.99	1122.68	932.537	1042.58	987.558	-0.209782	-0.00401917	-0.189025
RSc1208		Endonuclease/exonuclease/phosphatase	191.59	184.736	188.163	187.032	117.922	152.477	148.335	152.895	150.615	114.866	123.804	119.335	-0.303391	-0.321118	-0.656966
RSc1209	rumA	23S rRNA 5-methyluridine methyltransferase	69.531	61.1886	65.3598	108.046	74.0527	91.0494	45.1324	73.0201	59.0763	72.3569	73.4568	72.9068	0.478245	-0.145825	0.157651
RSc1210		hypothetical protein	4132.08	4431.19	4281.64	2647.25	2186.49	2416.87	3032.81	2703.39	2868.1	1766.45	2073.44	1919.95	-0.825022	-0.578066	-1.1571
RSc1211	ndk	nucleoside diphosphate kinase	1834.99	1909.79	1872.39	2625.73	2469.54	2547.64	4226.27	3371.39	3798.83	3561.44	5105.68	4333.56	0.444278	1.02067	1.21067
RSc1212		hypothetical protein	440.866	349.892	395.379	456.226	366.937	411.582	463.215	474.157	468.686	394.609	523.917	459.263	0.0579419	0.245385	0.216084
RSc1213	pilF	putative type 4 fimbrial biogenesis protein	259.679	303.179	281.429	326.989	305.232	316.111	381.881	451.748	416.814	375.962	427.564	401.763	0.167658	0.566634	0.513574
RSc1214		hypothetical protein	226.292	206.596	216.444	258.476	279.553	269.014	249.849	247.874	248.861	244.562	307.255	275.909	0.31369	0.201349	0.350196
RSc1215	ispG	4-hydroxy-3-methylbut-2-en-1-yl diphosphate synthase	191.319	140.911	166.115	232.705	196.838	214.772	206.248	240.224	223.236	187.3	230.238	208.769	0.37062	0.426387	0.329725
RSc1216	hisS	histidyl-tRNA synthetase	186.621	134.092	160.357	301.992	245.14	273.566	215.525	393.727	304.626	368.471	311.719	340.095	0.770606	0.925756	1.08465
RSc1217		hypothetical protein	320.616	306.787	313.702	397.042	342.293	369.668	442.709	429.536	436.123	474.067	446.995	460.531	0.236836	0.475341	0.553906
RSc1218	yfgL	outer membrane assembly lipoprotein YfgL	314.066	218.635	266.351	400.393	331.546	365.969	391.508	373.455	382.481	418.153	309.747	363.95	0.458397	0.522064	0.450414
RSc1219	engA	GTP-binding protein EngA	131.833	110.731	121.282	178.067	133.36	155.714	125.794	160.83	143.312	140.64	156.535	148.587	0.360529	0.240794	0.292947
RSc1220	hfq	RNA-binding protein Hfq	5666.91	5281.72	5474.32	7605.69	2860.65	5233.17	4811.81	4514.05	4662.93	2635.04	3111.26	2873.15	-0.0649933	-0.231442	-0.930045
RSc1221		GTP-binding protein hflX-related protein Nucleotide-binding	166.561	85.4119	125.986	306.64	171.984	239.312	178.71	246.618	212.664	161.922	213.956	187.939	0.925624	0.755307	0.576996
RSc1222		hypothetical protein	345.827	250.4	298.113	420.249	290.327	355.288	366.598	430.437	398.518	343.067	358.079	350.573	0.253127	0.418781	0.233853
RSc1223		putative serine protease transmembrane protein	432.702	408.39	420.546	529.214	375.964	452.589	572.301	500.022	536.162	361.853	474.232	418.043	0.105938	0.350404	-0.00861399
RSc1224		hypothetical protein	97.7134	108.334	103.024	111.528	56.018	83.773	52.8296	90.2503	71.54	58.7508	82.4548	70.6028	-0.298419	-0.526155	-0.545179
RSc1225	hisZ	ATP phosphoribosyltransferase regulatory subunit	111.659	87.0855	99.3723	168.898	120.78	144.839	101.28	114.89	108.085	112.025	129.009	120.517	0.543535	0.121251	0.278322
RSc1226	purA	adenylosuccinate synthetase	297.739	245.413	271.576	534.858	439.723	487.29	492.972	537.185	515.078	535.852	588.068	561.96	0.843426	0.923436	1.04911
RSc1227		putative nucleotide phosphoribosyltransferase protein	301.346	242.747	272.047	383.494	288.502	335.998	342.074	362.427	352.25	259.149	294.783	276.966	0.304599	0.372748	0.0258556
RSc1228	rnr	exoribonuclease RNase R	672.942	514.757	593.85	706.329	597.445	651.887	643.166	911.193	777.179	538.87	571.767	555.319	0.134525	0.38815	-0.0967819
RSc1229		putative tRNA/rRNA methyltransferase protein	347.978	230.029	289.004	367.231	246.841	307.036	269.123	307.404	288.264	237.013	268.804	252.909	0.0873209	-0.00369879	-0.192471
RSc1230		hypothetical protein	192.767	145.481	169.124	187.57	141.856	164.713	162.841	178.967	170.904	172.859	157.663	165.261	-0.038127	0.0151048	-0.0333351
RSc1231	tal	transaldolase B	866.28	800.302	833.291	933.406	806.549	869.977	1070.06	1122.69	1096.38	728.421	948.941	838.681	0.0621577	0.395849	0.00930177
RSc1232	rpiA	ribose-5-phosphate isomerase A	79.4896	41.1547	60.3221	133.341	65.0203	99.1807	40.2493	61.4769	50.8631	102.136	68.6089	85.3725	0.717371	-0.246068	0.501083
RSc1233		Permease for cytosine/purines, uracil, thiamine, allantoin	33.0665	37.4615	35.264	34.935	45.1645	40.0498	37.7598	47.3666	42.5632	39.3099	40.5176	39.9138	0.183597	0.27141	0.17869
RSc1234		methyl-accepting chemotaxis transmembrane protein	9.96396	6.6612	8.31258	17.5271	12.6297	15.0784	8.44939	13.8385	11.1439	15.127	10.8747	13.0008	0.859115	0.422892	0.645238
RSc1235		hypothetical protein	518.666	471.412	495.039	631.643	589.113	610.378	437.971	633.011	535.491	592.369	653.427	622.898	0.302161	0.11332	0.331454
RSc1236		outer membrane porin lipoprotein transmembrane	13.7782	18.7829	16.2806	12.5499	15.7368	14.1433	19.5069	25.2211	22.364	14.7945	16.3534	15.5739	-0.203026	0.458029	-0.0640145
RSc1237	iolB	putative myo-inositol catabolism protein	38.2464	33.3377	35.7921	33.3508	28.6413	30.9961	29.552	33.6226	31.5873	19.2665	17.0812	18.1739	-0.207555	-0.180295	-0.977775
RSc1238	iolE	putative myo-inositol catabolism protein	41.8383	42.1135	41.9759	37.9894	33.5339	35.7617	35.4225	47.5064	41.4644	24.9559	25.2371	25.0965	-0.231148	-0.0176863	-0.742075
RSc1239	iolD	putative acetolactate synthase protein	15.6635	14.6277	15.1456	16.6207	15.8027	16.2117	11.2894	17.4181	14.3537	12.9081	10.9449	11.9265	0.0981367	-0.077471	-0.344728
RSc1240	iolC	transferase kinase protein	17.9408	12.5443	15.2425	19.5262	13.0522	16.2892	10.939	13.7297	12.3344	8.73035	9.05642	8.89338	0.0958115	-0.305423	-0.7773
RSc1241	mocB	putative rhizopine-binding precursor signal peptide protein	27.2119	22.1028	24.6574	18.7621	23.4814	21.1217	19.1282	26.1242	22.6262	11.6191	13.6879	12.6535	-0.223288	-0.124023	-0.962481
RSc1242		sugar ATP-binding ABC transporter protein	14.7003	9.8057	12.253	11.9246	9.17944	10.552	10.1629	13.0034	11.5831	9.04402	8.75672	8.90037	-0.215616	-0.0811074	-0.461198
RSc1243		sugar transmembrane ABC transporter protein	11.0359	8.81078	9.92334	6.33669	5.79974	6.06822	12.5674	9.13607	10.8517	5.58172	7.60363	6.59267	-0.709554	0.129028	-0.589962
RSc1244	iolH	putative protein implicated IN myo-inositol catabolique pathway	15.587	8.84883	12.2179	11.1159	8.80015	9.95802	9.51315	13.6794	11.5963	8.27255	6.74554	7.50905	-0.295067	-0.0753367	-0.702297
RSc1245	iolI	putative protein implicated IN myo-inositol catabolique pathway	31.4668	24.0343	27.7506	19.1413	21.7773	20.4593	19.1543	19.8134	19.4839	13.7068	14.3371	14.022	-0.43976	-0.510238	-0.984829
RSc1246	iolG	putative oxidoreductase myo-inositol 2- dehydrogenase signal peptide protein	22.6894	14.5913	18.6403	14.0402	15.7755	14.9078	15.6227	14.3225	14.9726	10.8612	11.1807	11.0209	-0.322357	-0.316104	-0.75818
RSc1247		putative myo-inositol catabolism protein	19.1739	17.5529	18.3634	11.755	18.512	15.1335	18.4956	17.8317	18.1637	10.6481	11.624	11.1361	-0.279088	-0.0157791	-0.721596
RSc1248		hypothetical protein	24.5473	18.094	21.3207	13.8238	21.9916	17.9077	22.1944	24.1286	23.1615	12.9621	13.1895	13.0758	-0.251671	0.119477	-0.705352
RSc1249		hypothetical protein	177.741	134.482	156.112	189.973	171.817	180.895	257.302	216.811	237.057	135.372	219.892	177.632	0.212576	0.602654	0.186315
RSc1250	argA	N-acetylglutamate synthase	164.202	118.737	141.469	169.7	135.678	152.689	144.647	169.715	157.181	109.904	126.246	118.075	0.110105	0.151936	-0.260788
RSc1251	hrpA	ATP-dependent RNA helicase protein	58.4953	46.7479	52.6216	85.0938	56.0819	70.5879	38.1643	81.6361	59.9002	64.2233	73.5319	68.8776	0.423765	0.186906	0.38838
RSc1252		putative signal peptide protein	494.962	729.629	612.295	534.822	628.481	581.651	453.448	818.52	635.984	667.997	760.146	714.072	-0.0740731	0.0547624	0.22184
RSc1253		lipoprotein signal peptide	216.507	373.22	294.864	285.134	354.505	319.82	247.264	403.072	325.168	376.057	400.841	388.449	0.117211	0.141138	0.397678
RSc1254		putative sterol desaturase	76.3138	89.0064	82.6601	103.823	64.1632	83.9931	64.5458	93.1747	78.8603	77.976	82.5072	80.2416	0.0230797	-0.0678928	-0.0428407
RSc1255		hypothetical protein	148.258	90.0489	119.153	104.852	74.8301	89.841	113.505	107.9	110.703	65.2964	87.4219	76.3591	-0.407374	-0.106133	-0.641948
RSc1256		hypothetical protein	230.518	203.578	217.048	190.025	168.197	179.111	153.287	191.885	172.586	137.325	159.829	148.577	-0.27716	-0.330699	-0.546803
RSc1257		hypothetical protein	248.514	154.128	201.321	258.827	209.973	234.4	189.043	128.455	158.749	137.58	173.133	155.357	0.219475	-0.34275	-0.373915
RSc1258	glnA1	glutamine synthetase protein	2863.69	3320.21	3091.95	2005.11	2486.05	2245.58	2586.13	2540.45	2563.29	2175.57	2529.48	2352.53	-0.461429	-0.27052	-0.394307
RSc1259		putative signal peptide protein	499.894	452.669	476.281	619.177	548.658	583.918	485.242	619.563	552.403	514.816	563.467	539.141	0.29395	0.213905	0.178849
RSc1260	ntrB	nitrogen regulation(sensor protein kinase transcription regulator	110.968	100.212	105.59	92.5229	78.2977	85.4103	64.808	84.0694	74.4387	75.6906	73.228	74.4593	-0.305991	-0.504348	-0.503949
RSc1261	ntrC	nitrogen assimilation regulatory response regulator transcription regulator protein	127.515	103.783	115.649	102.114	75.4786	88.7963	72.4413	77.212	74.8267	83.9115	68.8458	76.3786	-0.381181	-0.628129	-0.598511
RSc1262		hypothetical protein	486.505	113.856	300.18	230.987	65.575	148.281	86.0681	86.8602	86.4642	53.5293	36.6581	45.0937	-1.0175	-1.79566	-2.73483
RSc1263		hypothetical protein	556.922	268.679	412.8	445.057	225.144	335.101	367.47	247.49	307.48	142.4	163.539	152.969	-0.300851	-0.424952	-1.4322
RSc1264	ugpB	glycerol-3-phosphate-binding periplasmic lipoprotein signal peptide	342.263	357.86	350.062	251.774	334.436	293.105	291.426	395.437	343.432	270.57	254.54	262.555	-0.256191	-0.027586	-0.414989
RSc1265	ugpA	SN-glycerol-3-phosphate transmembrane ABC transporter protein	88.8922	76.7549	82.8236	76.6037	71.1159	73.8598	79.8114	99.3108	89.5611	66.2912	70.36	68.3256	-0.165252	0.112831	-0.277615
RSc1266	ugpE	SN-glycerol-3-phosphate transmembrane ABC transporter protein	93.4472	121.947	107.697	64.3471	74.4351	69.3911	77.4751	94.8575	86.1663	71.2007	73.6475	72.4241	-0.634157	-0.321784	-0.572438
RSc1267	upgC	glycerol-3-phosphate transporter ATP-binding subunit	269.259	199.343	234.301	186.668	166.31	176.489	180.304	175.589	177.947	159.879	165.421	162.65	-0.408785	-0.39692	-0.526592
RSc1268	ugpQ	cytoplasmic glycerophosphodiester phosphodiesterase	78.2169	54.0914	66.1542	49.1401	51.8817	50.5109	44.1905	51.1214	47.656	57.0933	43.8126	50.453	-0.389237	-0.473175	-0.390893
RSc1269	kgd	alpha-ketoglutarate decarboxylase	1762.86	1014.19	1388.53	1882.36	1393.82	1638.09	2260.18	1873.08	2066.63	2049.4	2724.71	2387.06	0.238461	0.573727	0.781679
RSc1270	sucB	dihydrolipoamide acetyltransferase	1262.4	1153.98	1208.19	1380.38	1412.13	1396.26	1570.24	1465.61	1517.92	2150.03	2609.8	2379.91	0.208715	0.329253	0.978063
RSc1271		dihydrolipoamide dehydrogenase	1825.01	886.134	1355.57	1979.26	1054.95	1517.11	2042.17	1181.2	1611.68	1464.36	2153.12	1808.74	0.162419	0.249668	0.416083
RSc1272		hypothetical protein	151.131	116.383	133.757	129.848	82.462	106.155	87.4822	89.3198	88.401	115.269	148.858	132.064	-0.333442	-0.59748	-0.0183826
RSc1273		putative lipoprotein	288.422	282.848	285.635	89.7564	65.8596	77.808	122.127	72.2494	97.1882	71.426	68.8652	70.1456	-1.87618	-1.55532	-2.02575
RSc1274		cation-transporting ATPase lipoprotein transmembrane	346.759	253.708	300.233	282.683	149.253	215.968	88.2031	188.309	138.256	172.195	170.49	171.343	-0.475267	-1.11874	-0.809202
RSc1275		Cytochrome oxidase maturation protein cbb3-type	867.416	504.934	686.175	631.371	196.468	413.919	83.3431	283.557	183.45	314.208	262.79	288.499	-0.729226	-1.90319	-1.25001
RSc1276		cytochrome C oxidase subunit I	1238.75	1359.15	1298.95	2441.82	1534.91	1988.37	2372.9	3274.38	2823.64	2457.69	2296.34	2377.02	0.614237	1.12021	0.871805
RSc1277		cytochrome C oxidase subunit II	1069.01	890.843	979.927	2085.14	735.475	1410.31	1291.85	1833.25	1562.55	1026.19	1028.25	1027.22	0.525264	0.673157	0.0679997
RSc1278		putative signal peptide protein	857.868	821.355	839.611	1760.13	614.26	1187.2	860.217	1459.86	1160.04	718.08	872.524	795.302	0.499763	0.466379	-0.0782191
RSc1279		cytochrome C oxidase subunit III	944.463	1231.57	1088.02	1928.18	776.784	1352.48	992.469	1617.86	1305.16	1044.08	1016.76	1030.42	0.313909	0.262531	-0.0784679
RSc1280		iron-sulfur 4Fe-4S ferredoxin transmembrane protein	392.931	440.245	416.588	805.799	233.038	519.418	223.174	479.114	351.144	368.957	300.355	334.656	0.318276	-0.246558	-0.315942
RSc1281		lipoprotein transmembrane	1466.73	708.641	1087.69	1617.3	202.081	909.69	462.344	511.695	487.019	344.065	216.336	280.201	-0.257814	-1.15921	-1.95673
RSc1282		hypothetical protein	1335.44	752.822	1044.13	1490.55	179.188	834.869	322.34	392.002	357.171	265.192	267.33	266.261	-0.322681	-1.54762	-1.97139
RSc1283	fnr	putative fumarate and nitrate reduction regulatory transcription regulator protein	843.595	602.164	722.88	835.065	466.208	650.637	675.007	743.353	709.18	483.6	690.728	587.164	-0.151903	-0.0276033	-0.299992
RSc1284		hypothetical protein	129.165	138.727	133.946	126.406	30.8995	78.6527	29.6526	40.5473	35.0999	43.6075	35.2756	39.4415	-0.768082	-1.93211	-1.76386
RSc1285	scpB	Putative chromosome segregation and condensation protein B	242.153	233.79	237.971	254.327	118.252	186.29	123.468	130.983	127.226	170.884	140.306	155.595	-0.353242	-0.903401	-0.612993
RSc1286		hypothetical protein	341.124	316.16	328.642	435.573	244.113	339.843	240.983	245.337	243.16	308.008	277.102	292.555	0.0483515	-0.434611	-0.167809
RSc1287		hypothetical protein	277.95	234.774	256.362	316.133	199.987	258.06	133.343	295.804	214.573	380.135	331.12	355.627	0.00952411	-0.256711	0.472184
RSc1288	nusA	transcription elongation factor NusA	523.613	315.407	419.51	768.527	416.537	592.532	391.604	552.663	472.134	649.736	549.061	599.399	0.498188	0.17049	0.51481
RSc1289	infB	translation initiation factor IF-2	666.686	673.116	669.901	1059.23	1100.78	1080.01	869.471	1130.82	1000.15	1227.85	1278.55	1253.2	0.689018	0.57819	0.903597
RSc1290	rbfA	ribosome-binding factor A	125.521	100.232	112.876	192.541	176.456	184.498	160.16	259.915	210.038	164.482	243.848	204.165	0.708864	0.895902	0.85499
RSc1291	truB	tRNA pseudouridine synthase B	62.7229	34.8819	48.8024	100.901	72.1846	86.5428	59.3672	73.4262	66.3967	90.6157	94.0621	92.3389	0.826462	0.444159	0.919986
RSc1292	emrB	multidrug resistance B (translocase) transmembrane protein	15.7771	11.1565	13.4668	9.1564	5.2877	7.22205	10.3612	9.37013	9.86566	6.0668	6.544	6.3054	-0.898927	-0.448919	-1.09475
RSc1293	emrA	multidrug resistance A (translocase) transmembrane protein	32.8575	57.2129	45.0352	9.19478	9.28078	9.23778	13.0904	15.3213	14.2059	12.849	9.45838	11.1537	-2.28543	-1.66457	-2.01353
RSc1294		putative outer membrane CHANEL lipoprotein	13.0817	11.2591	12.1704	5.40603	6.0899	5.74797	4.38241	10.599	7.49071	5.14815	5.67398	5.41107	-1.08225	-0.700203	-1.16939
RSc1295		putative transcription regulator protein	9.25761	3.23124	6.24442	2.55351	1.87141	2.21246	5.21557	2.9714	4.09348	1.06082	1.16668	1.11375	-1.49692	-0.609239	-2.48714
RSc1296	typA	GTP-binding elongation factor protein	179.314	128.536	153.925	326.99	220.377	273.683	246.424	259.809	253.117	326.314	392.794	359.554	0.830281	0.717574	1.22398
RSc1297		putative transmembrane protein	4.0938	10.3811	7.23745	8.67328	10.4522	9.56274	2.49247	8.81949	5.65598	1.06739	6.55323	3.81031	0.401943	-0.355704	-0.925573
RSc1298		enoyl-CoA hydratase	45.0893	50.3696	47.7294	37.8741	50.5102	44.1921	25.1084	39.833	32.4707	34.1072	39.3189	36.713	-0.11109	-0.555741	-0.378587
RSc1299		tRNA-dihydrouridine synthase A	59.1742	45.1989	52.1865	75.8664	72.1903	74.0283	49.1424	85.1885	67.1655	64.2537	76.0796	70.1667	0.5044	0.364041	0.427107
RSc1301		hypothetical protein	185.193	481.519	333.356	128.59	215.313	171.952	153.353	248.29	200.822	182.512	230.661	206.587	-0.955062	-0.73115	-0.690318
RSc1302	pepV	hypothetical protein	23.3127	18.4035	20.8581	34.8163	21.4074	28.1118	17.085	26.2585	21.6718	27.5084	22.5196	25.014	0.430571	0.0552079	0.262128
RSc1303		hypothetical protein	477.887	290.414	384.15	644.358	179.807	412.082	265.635	238.095	251.865	110.331	153.346	131.839	0.101262	-0.609021	-1.5429
RSc1304	lexA	LexA repressor	405.739	452.24	428.99	565.245	421.479	493.362	288.234	449.295	368.764	204.225	368.469	286.347	0.201704	-0.218243	-0.583178
RSc1305	fpr	ferredoxin--NADP reductase	701.614	672.667	687.14	925.359	933.065	929.212	1160.8	1392.9	1276.85	1046.1	1621.33	1333.71	0.435403	0.893912	0.956773
RSc1306	ansB	L-asparaginase II precursor signal peptide protein	82.5024	55.1515	68.8269	109.125	71.0463	90.0857	51.1765	74.3059	62.7412	78.3227	72.8738	75.5983	0.388324	-0.13356	0.135379
RSc1307	rpsF	30S ribosomal protein S6	1669.17	1496.47	1582.82	2566.51	2679.27	2622.89	1641.04	2007.76	1824.4	2430.13	3410.83	2920.48	0.72866	0.204925	0.883708
RSc1308		hypothetical protein	1030.25	975.427	1002.84	1661.95	2357.53	2009.74	1339.32	1743.65	1541.49	2221.25	2968.11	2594.68	1.00292	0.620232	1.37147
RSc1309	rpsR	30S ribosomal protein S18	1331.06	2751.39	2041.22	2433.65	6329.37	4381.51	2185.86	4155.96	3170.91	5598.55	8069.96	6834.26	1.10199	0.635462	1.74335
RSc1310	rplI	50S ribosomal protein L9	1040.35	808.486	924.418	1836.24	2104.44	1970.34	2032.48	1702.22	1867.35	2194.32	2784.04	2489.18	1.09183	1.01438	1.42905
RSc1311	dnaB	replicative DNA helicase	160.68	175.384	168.032	154.181	136.497	145.339	116.815	191.105	153.96	137.454	156.535	146.995	-0.209314	-0.12618	-0.192974
RSc1312		hypothetical protein	201.823	173.145	187.484	235.603	170.016	202.81	132.974	264.131	198.552	247.3	186.335	216.817	0.113358	0.082753	0.209714
RSc1313	pit	inorganic phosphate transporter	125.156	58.1604	91.6582	157.303	98.5972	127.95	92.6899	106.465	99.5774	100.104	132.012	116.058	0.481245	0.119555	0.34051
RSc1314		lipoprotein transmembrane	236.066	197.402	216.734	142.109	102.174	122.142	133.581	183.175	158.378	78.5579	106.429	92.4934	-0.827372	-0.452554	-1.2285
RSc1315		putative signal peptide protein	21.9951	29.2139	25.6045	17.2835	14.4288	15.8561	13.7185	21.1807	17.4496	12.4161	19.4435	15.9298	-0.691355	-0.553203	-0.684669
RSc1316		hypothetical protein	848.05	619.794	733.922	920.234	626.368	773.301	699.784	1023.27	861.527	516.93	533.559	525.245	0.0754033	0.231269	-0.482638
RSc1317	bcp	bacterioferritin comigratory oxidoreductase protein	439.528	554.551	497.04	545.473	433.934	489.703	798.767	492.409	645.588	467.366	505.922	486.644	-0.021452	0.377253	-0.0304937
RSc1318		hypothetical protein	241.784	263.99	252.887	350.752	434.534	392.643	355.114	369.146	362.13	421.343	512.534	466.938	0.634725	0.518015	0.88474
RSc1319		hypothetical protein	734.612	649.296	691.954	1133.18	1144.73	1138.95	1021.75	1255.12	1138.43	1022.47	1356.71	1189.59	0.718963	0.718304	0.781716
RSc1320		hypothetical protein	143.696	142.597	143.147	179.159	195.536	187.347	146.609	228.618	187.613	170.258	204.914	187.586	0.388224	0.390271	0.39006
RSc1321	pmrF	putative polymixin resistance glycosyltransferase transmembrane protein	213.404	175.819	194.611	262.037	253.468	257.752	207.753	246.832	227.292	205.065	275.582	240.323	0.405389	0.223953	0.304381
RSc1322		putative aminotransferase protein	194.03	321.643	257.837	224.979	321.313	273.146	180.108	344.137	262.123	320.619	332.518	326.568	0.0832158	0.0237847	0.340929
RSc1323		putative small multidrug resistance transmembrane protein	120.872	101.568	111.22	143.619	62.9007	103.26	69.3144	85.3272	77.3208	50.6367	77.1035	63.8701	-0.107137	-0.524488	-0.800204
RSc1324		hypothetical protein	51.3295	42.4072	46.8684	42.6295	35.0039	38.8167	48.1048	40.8634	44.4841	41.0105	50.7888	45.8997	-0.271937	-0.0753242	-0.0301309
RSc1325		hypothetical protein	47.5811	57.0233	52.3022	34.5677	52.6068	43.5872	32.1227	43.3306	37.7266	56.0995	61.313	58.7062	-0.262965	-0.471288	0.166642
RSc1326		aminotransferase AlaT	492.295	445.322	468.808	682.494	486.283	584.389	562.678	664.277	613.477	536.198	651.01	593.604	0.317929	0.388012	0.340502
RSc1327		homoserine dehydrogenase	218.993	150.706	184.849	486.686	278.451	382.568	301.633	273.354	287.493	264.681	289.614	277.147	1.04937	0.637178	0.584303
RSc1328	thrC	threonine synthase	206.506	184.604	195.555	464.147	336.278	400.212	415.603	343.06	379.332	276.117	382.662	329.389	1.03319	0.955885	0.75222
RSc1329		hypothetical protein	73.1145	51.1477	62.1311	142.484	133.963	138.224	118.451	90.0877	104.269	139.663	136.936	138.3	1.15362	0.746928	1.15441
RSc1330	moeA2	putative molybdopterin biosynthesis MOEA protein	160.952	103.129	132.041	184.805	142.467	163.636	136.858	160.272	148.565	154.436	184.251	169.344	0.30951	0.170114	0.358972
RSc1331	moaD	molybdopterin MPT converting factor subunit 1	91.3389	50.6217	70.9803	107.571	70.1436	88.8573	48.2282	53.9491	51.0887	79.31	88.8018	84.0559	0.324072	-0.474416	0.24393
RSc1332	moaE	molybdopterin MPT converting factor subunit 2	138.925	84.6196	111.772	161.895	127.847	144.871	209.858	161.076	185.467	124.091	136.166	130.129	0.374206	0.7306	0.219374
RSc1333	crcB	hypothetical protein	73.4533	40.0444	56.7489	100.96	64.6236	82.7918	89.5455	93.9314	91.7385	53.7481	68.5263	61.1372	0.544897	0.692935	0.107459
RSc1334		D--3-hydroxybutyrate oligomer hydrolase	456.223	404.442	430.332	87.5977	74.1512	80.8744	88.6225	74.7991	81.7108	64.2203	61.0076	62.6139	-2.4117	-2.39685	-2.7809
RSc1335	clpB	ATP-dependent protease	1448.29	2177.43	1812.86	1156.09	1332.21	1244.15	2607.56	975.918	1791.74	967.42	1104.78	1036.1	-0.543107	-0.016907	-0.807104
RSc1336	sbp	sulfate-binding precursor signal peptide protein	30.9235	39.2398	35.0817	70.8004	42.494	56.6472	39.8736	41.0862	40.4799	39.2908	33.3511	36.3209	0.691288	0.206489	0.0500853
RSc1337		NADPH-dependent FMN reductase oxidoreductase protein	17.0369	9.84681	13.4419	27.695	10.4754	19.0852	9.50899	7.60611	8.55755	5.86876	6.66895	6.26886	0.505722	-0.651463	-1.10046
RSc1338	ssuA1	putative alkanesulfonates binding precursor signal peptide protein	6.23086	7.23921	6.73503	18.296	10.3458	14.3209	8.11941	7.3424	7.7309	8.426	6.57737	7.50169	1.08836	0.198952	0.155529
RSc1339	ssuD	alkanesulfonate monooxygenase	5.08391	4.39	4.73696	15.0762	7.41585	11.246	11.5021	5.57163	8.53687	6.92747	7.80129	7.36438	1.24738	0.849746	0.636604
RSc1340	ssuC	aliphatic sulfonate ABC transporter transmembrane protein	4.12692	5.40987	4.76839	11.2997	7.35052	9.32511	8.52834	12.4062	10.4673	10.8595	5.60598	8.23274	0.967617	1.13431	0.787869
RSc1341	ssuB	aliphatic sulfonate ABC transporter ATP-binding protein	6.59682	5.24288	5.91985	11.2616	8.50147	9.88153	9.77502	5.81854	7.79678	7.4844	5.87867	6.68154	0.739175	0.397318	0.174619
RSc1342	ssuF	putative molybdopterin-binding protein	512.748	286.057	399.403	289.109	98.821	193.965	354.762	151.891	253.327	87.5262	124.511	106.019	-1.04205	-0.656845	-1.91353
RSc1343		hypothetical protein	222.26	246.108	234.184	111.42	95.9959	103.708	109.291	90.3775	99.8342	104.326	86.4571	95.3915	-1.17512	-1.23004	-1.29571
RSc1344		hypothetical protein	119.281	85.6545	102.468	53.337	47.3551	50.3461	60.162	38.2164	49.1892	47.5245	38.117	42.8208	-1.02522	-1.05876	-1.25879
RSc1345	cysU	putative sulfate transport ABC transporter protein	16.7391	7.97854	12.3588	22.3801	12.3652	17.3727	19.0436	18.0212	18.5324	12.7725	13.35	13.0613	0.491277	0.584509	0.079752
RSc1346	cysW	putative sulfate transport ABC transporter protein	81.7354	76.3282	79.0318	70.2807	40.9516	55.6161	50.9385	63.9342	57.4363	50.1879	47.6493	48.9186	-0.506929	-0.460469	-0.69205
RSc1347	cysA	sulfate transport ATP-binding ABC transporter protein	207.323	276.827	242.075	191.257	163.963	177.61	96.6444	155.543	126.094	137.214	137.146	137.18	-0.446741	-0.940958	-0.819384
RSc1348	cysB1	transcriptional regulator CysB-like protein	335.839	422.306	379.072	315.067	177.48	246.274	168.45	221.755	195.102	131.78	147.541	139.661	-0.622212	-0.958242	-1.44055
RSc1349	ripV1	Type III effector protein	29.6577	24.25	26.9538	33.1593	29.8603	31.5098	24.0958	21.4357	22.7658	49.1754	27.3265	38.251	0.225309	-0.243626	0.505004
RSc1350		hypothetical protein	4.84574	3.17188	4.00881	0.900982	2.62353	1.76226	1.7485	1.39718	1.57284	4.24435	0.496039	2.37019	-1.18575	-1.3498	-0.758169
RSc1351		putative transmembrane sensor histidine kinase transcription regulator protein	42.2728	38.0977	40.1852	31.897	26.3057	29.1014	29.3276	32.4933	30.9104	25.8138	25.5946	25.7042	-0.46558	-0.378571	-0.644662
RSc1352		two-component response regulator transcription regulator protein	30.7983	25.3335	28.0659	19.1329	14.3864	16.7597	18.0584	16.1266	17.0925	18.0469	15.444	16.7455	-0.743826	-0.715455	-0.745049
RSc1353	ilvG	acetolactate synthase 2 catalytic subunit	104.766	94.8476	99.8068	10.8358	7.56405	9.19993	13.3492	11.5061	12.4276	8.76912	8.62353	8.69632	-3.43944	-3.00558	-3.52066
RSc1354	menG	ribonuclease activity regulator protein RraA	115.268	119.965	117.617	12.6739	9.02145	10.8477	9.99617	16.5681	13.2821	14.4583	9.34188	11.9001	-3.43863	-3.14653	-3.30505
RSc1355		hypothetical protein	129.152	146.932	138.042	11.2007	9.53033	10.3655	18.3185	19.8516	19.0851	19.1595	10.969	15.0643	-3.73524	-2.85459	-3.19591
RSc1356	ripG6, gala6	Type III effector protein GALA6	32.1361	27.1147	29.6254	33.7924	77.9749	55.8837	36.1971	26.3885	31.2928	208.223	77.5603	142.892	0.915592	0.0789961	2.27002
RSc1357	ripG7, gala7	Type III effector protein GALA7	85.979	33.9469	59.9629	137.142	331.86	234.501	189.343	68.3177	128.83	934.103	393.199	663.651	1.96745	1.10333	3.46828
RSc1358	aceA	isocitrate lyase	7643.74	6667	7155.37	1596.33	932.284	1264.31	1337.05	1243.47	1290.26	1438.33	883.39	1160.86	-2.50068	-2.47136	-2.62383
RSc1359		hypothetical protein	374.004	292.503	333.254	187.331	109.96	148.645	198.414	177.731	188.072	117.857	108.289	113.073	-1.16474	-0.825331	-1.55937
RSc1360		transcription regulator protein	39.7974	47.4801	43.6388	38.6872	44.5072	41.5972	22.0505	41.3849	31.7177	36.0699	33.5354	34.8026	-0.0691234	-0.460322	-0.326413
RSc1361		hypothetical protein	44.5403	102.164	73.3521	51.6882	94.6543	73.1713	30.3503	74.3317	52.341	97.3335	69.4278	83.3807	-0.00356235	-0.486898	0.184873
RSc1362		putative 2-haloalkanoic acid dehalogenase protein	122.393	601.287	361.84	78.0098	379.003	228.506	75.5257	106.825	91.1754	391.99	221.524	306.757	-0.663117	-1.98864	-0.238256
RSc1363	aceB	malate synthase	379.779	724.913	552.346	198.437	599.882	399.159	244.686	206.231	225.459	570.595	357.899	464.247	-0.468607	-1.29271	-0.25068
RSc1364		hypothetical protein	156.983	263.931	210.457	164.55	278.396	221.473	242.059	350.896	296.478	278.52	264.007	271.264	0.0736053	0.494397	0.366169
RSc1365		putative multidrug resistance-like efflux transmembrane protein	23.8763	13.777	18.8267	26.5161	25.6953	26.1057	21.4804	29.8435	25.6619	31.1497	23.8599	27.5048	0.471589	0.446854	0.546907
RSc1366		acyl-CoA-binding protein	897.361	694.656	796.008	509.062	381.243	445.153	866.957	544.98	705.968	497.952	518.879	508.416	-0.838484	-0.17318	-0.646776
RSc1367		putative transmembrane protein	117.555	80.5761	99.0656	100.979	81.3911	91.185	81.6416	52.3362	66.9889	89.7135	94.3175	92.0155	-0.119586	-0.564461	-0.106507
RSc1368		acyltransferase protein	115.686	67.5616	91.6238	101.205	63.1743	82.1897	81.4512	84.1983	82.8247	67.0713	75.4882	71.2798	-0.156766	-0.14566	-0.36223
RSc1369		putative DNA polymerase-related protein, bacteriophage-type	119.778	100.171	109.975	113.894	108.228	111.061	120.246	127.762	124.004	108.055	129.488	118.772	0.0141832	0.173218	0.11102
RSc1370	lplT	putative lysophospholipid transporter	123.154	108.488	115.821	182.243	145.205	163.724	105.231	183.8	144.516	131.021	141.032	136.026	0.499369	0.319327	0.231991
RSc1371	alr	alanine racemase	444.045	395.03	419.538	372.225	309.372	340.798	330.728	404.571	367.649	266.59	253.171	259.88	-0.299881	-0.190469	-0.690951
RSc1372	radA	DNA repair protein RadA	169.889	85.9112	127.9	224.123	87.1035	155.613	140.956	112.047	126.501	89.6682	84.2056	86.9369	0.282948	-0.0158629	-0.556977
RSc1373	dsbB	disulfide bond formation protein B	212.092	148.482	180.287	264.657	146.176	205.416	263.838	156.412	210.125	128.3	160.325	144.312	0.188257	0.220952	-0.321099
RSc1374		hypothetical protein	108.111	97.8301	102.971	147.853	108.67	128.262	101.189	78.6	89.8945	99.9169	95.1824	97.5496	0.316856	-0.195927	-0.0780232
RSc1375		putative racemase transmembrane protein	28.4041	17.6603	23.0322	40.1618	21.8392	31.0005	23.4078	22.1376	22.7727	17.8913	19.0469	18.4691	0.428639	-0.0163469	-0.318539
RSc1376		ABC transporter ATP-binding protein	44.6924	43.4151	44.0538	56.8279	66.5206	61.6743	36.5275	64.8724	50.7	62.0338	72.7292	67.3815	0.485403	0.202719	0.613088
RSc1377		hypothetical protein	79.8996	179.408	129.654	64.8514	98.5984	81.7249	81.0961	103.058	92.0771	121.943	116.795	119.369	-0.665817	-0.493751	-0.119236
RSc1378		L-asparaginase precursor protein	53.9754	76.39	65.1827	46.6731	54.5257	50.5994	52.2127	57.6561	54.9344	66.9028	54.2985	60.6007	-0.365369	-0.246779	-0.105156
RSc1379		ABC transporter ATP-binding protein	56.3962	92.1424	74.2693	44.4484	58.4459	51.4472	62.3334	77.7803	70.0568	72.1122	73.792	72.9521	-0.529675	-0.0842399	-0.0258165
RSc1380		substate-binding periplasmic (PBP) ABC transporter protein	193.393	241.259	217.326	116.644	233.202	174.923	352.081	414.652	383.366	213.578	260.154	236.866	-0.313141	0.818863	0.12421
RSc1381		transmembrane ABC transporter protein	67.6226	80.2162	73.9194	37.0398	62.7219	49.8808	82.5356	125.464	104	86.1348	84.2405	85.1876	-0.567467	0.492556	0.204691
RSc1382		transmembrane ABC transporter protein	36.902	42.5986	39.7503	22.918	45.752	34.335	59.8118	81.3266	70.5692	43.8059	54.8426	49.3242	-0.211286	0.828073	0.311331
RSc1383		D-aminopeptidase protein	23.2057	31.3632	27.2844	12.5356	33.4338	22.9847	18.9697	34.3179	26.6438	33.2202	43.7209	38.4706	-0.247405	-0.0342791	0.495675
RSc1384		hypothetical protein	32.1549	45.3051	38.73	23.3274	62.8668	43.0971	39.8848	59.0666	49.4757	50.1164	57.5736	53.845	0.154139	0.353269	0.475361
RSc1385		chitin-binding protein	304.717	705.234	504.976	368.103	640.035	504.069	417.732	601.879	509.806	743.459	566.738	655.099	-0.00259216	0.0137335	0.375498
RSc1386	hlk1	Type III effector protein	10.6402	8.88366	9.76193	21.0629	33.8339	27.4484	18.3271	14.8132	16.5702	86.5775	51.7689	69.1732	1.49148	0.763348	2.82497
RSc1387	folE	GTP cyclohydrolase I	640.801	646.427	643.614	464.076	342.513	403.294	517.613	418.654	468.134	329.165	334.739	331.952	-0.674362	-0.459276	-0.955221
RSc1388		N5-glutamine S-adenosyl-L-methionine-dependent methyltransferase	162.187	145.098	153.643	183.865	206.53	195.197	171.302	173.179	172.24	176.549	203.828	190.189	0.345357	0.164847	0.307853
RSc1389		hypothetical protein	52.1316	45.8955	49.0135	68.767	104.806	86.7865	58.6626	68.1268	63.3947	68.4884	96.7207	82.6045	0.82429	0.371182	0.753041
RSc1390	dapE	succinyl-diaminopimelate desuccinylase	111.332	120.494	115.913	187.472	272.847	230.159	198.304	221.93	210.117	204.612	270.381	237.496	0.989592	0.858151	1.03486
RSc1391		hypothetical protein	80.3261	110.819	95.5726	147.842	212.859	180.351	92.8249	148.604	120.714	167.117	206.547	186.832	0.916135	0.33693	0.967073
RSc1392		putative transmembrane protein	140.799	155.837	148.318	284.547	281.028	282.788	143.035	244.073	193.554	252.021	351.007	301.514	0.931025	0.384042	1.02353
RSc1393	dapD	2,3,4,5-tetrahydropyridine-2-carboxylate N- succinyltransferase	427.643	403.53	415.587	753.796	702.733	728.264	795.609	617.114	706.361	750.501	1009.34	879.92	0.809314	0.765258	1.08222
RSc1394	dapC	hypothetical protein	192.098	149.726	170.912	297.874	257.112	277.493	157.3	237.601	197.451	233.801	263.038	248.419	0.699198	0.208237	0.539525
RSc1395		hypothetical protein	23.2323	14.3581	18.7952	21.2609	11.336	16.2984	16.3908	10.9031	13.647	18.2952	13.5041	15.8997	-0.205629	-0.461786	-0.241369
RSc1396		Epoxide hydrolase Alpha/beta hydrolase	32.0776	20.8884	26.483	27.713	16.7248	22.2189	26.422	21.6857	24.0539	12.8897	18.9248	15.9073	-0.253279	-0.138799	-0.735382
RSc1397	zipA	ZipA, C-terminal FtsZ-binding region	157.477	153.528	155.502	184.355	174.729	179.542	186.603	190.598	188.601	151.522	193.788	172.655	0.207384	0.278396	0.150954
RSc1398	ligA	putative DNA ligase (polydeoxyribonucleotide synthase [NAD+]) protein	74.1886	45.6803	59.9344	108.699	94.2427	101.471	93.5662	113.468	103.517	84.0508	109.352	96.7014	0.759608	0.788412	0.690151
RSc1399	def	peptide deformylase	117.266	146.603	131.935	140.625	183.047	161.836	140.385	200.78	170.582	113.552	187.218	150.385	0.294711	0.370648	0.188839
RSc1400		putative transmembrane protein	37.5897	38.744	38.1668	51.231	38.641	44.936	31.4979	42.7059	37.1019	36.4705	47.3973	41.9339	0.235552	-0.0408271	0.135797
RSc1401		Pseudouridine synthase	133.405	131.422	132.413	200.497	226.21	213.353	195.298	195.831	195.565	200.811	266.425	233.618	0.688196	0.562594	0.819101
RSc1402	glnD	PII uridylyl-transferase	92.3862	86.7642	89.5752	146.493	121.122	133.808	103.214	147.494	125.354	117.339	136.145	126.742	0.578988	0.484837	0.500723
RSc1403	map	methionine aminopeptidase	502.758	606.868	554.813	622.004	676.021	649.013	603.891	1003.53	803.71	670.26	911.469	790.865	0.226245	0.534674	0.511429
RSc1404	rpsB	30S ribosomal protein S2	1539.35	866.45	1202.9	2214.36	2212.62	2213.49	3079.14	2310.86	2695	2525.22	3570.61	3047.91	0.879806	1.16377	1.34131
RSc1405	tsf	elongation factor Ts	1019.37	728.797	874.083	1660.71	1640.23	1650.47	2011.64	2073.82	2042.73	1769.1	2277.61	2023.36	0.917034	1.22466	1.21091
RSc1406	pyrH	uridylate kinase	245.531	303.341	274.436	242.555	285.535	264.045	162.008	362.68	262.344	326.066	326.712	326.389	-0.0556859	-0.0650099	0.250123
RSc1407	frr	ribosome recycling factor	1212.18	1703.93	1458.06	1049.24	790.454	919.847	1196.52	1155.71	1176.12	898.085	1061.17	979.628	-0.664579	-0.310016	-0.57374
RSc1408	uppS	undecaprenyl pyrophosphate synthetase protein	746.109	608.684	677.397	435.925	302.882	369.404	367.1	469.842	418.471	270.059	353.053	311.556	-0.874803	-0.694873	-1.12051
RSc1409	cdsA	phosphatidate cytidylyltransferase transmembrane protein	476.832	367.036	421.934	246.486	190.672	218.579	250.778	225.665	238.221	254.246	240.945	247.596	-0.948863	-0.824714	-0.769032
RSc1410	dxr	1-deoxy-D-xylulose 5-phosphate reductoisomerase	238.825	163.255	201.04	172.054	148.076	160.065	116.48	142.402	129.441	141.728	167.953	154.841	-0.328825	-0.635188	-0.3767
RSc1411		hypothetical protein	218.175	204.057	211.116	210.023	188.726	199.375	228.976	274.856	251.916	232.085	247.464	239.774	-0.082555	0.254907	0.183642
RSc1412		putative outer membrane signal peptide protein	612.179	687.439	649.809	899.73	866.469	883.1	718.444	1078.89	898.667	804.065	1015.58	909.822	0.44256	0.467771	0.485569
RSc1413		hypothetical protein	640.928	532.337	586.632	852.903	691.043	771.973	993.351	928.159	960.755	607.547	854.859	731.203	0.396093	0.711712	0.317815
RSc1414	lpxD	UDP-3-O-[3-hydroxymyristoyl] glucosamine N- acyltransferase	240.327	293.161	266.744	386.762	451.964	419.363	303.484	506.129	404.807	384.497	479.073	431.785	0.652744	0.601777	0.694857
RSc1415	fabZ	(3R)-hydroxymyristoyl-ACP dehydratase	335.501	430.552	383.026	512.268	634.006	573.137	459.461	971.352	715.407	707.817	883.968	795.892	0.581436	0.901319	1.05513
RSc1416	lpxA	UDP-N-acetylglucosamine acyltransferase	287.197	209.964	248.581	452.332	399.447	425.889	387.069	564.112	475.591	426.581	489.928	458.255	0.776766	0.936007	0.882436
RSc1417	lpxB	lipid-A-disaccharide synthase	113.563	64.9866	89.2748	153.826	143.325	148.575	123.732	209.926	166.829	153.539	191.865	172.702	0.734871	0.902045	0.95196
RSc1418	rnhB	ribonuclease HII	60.55	41.3879	50.9689	79.8736	82.2401	81.0568	66.4149	69.3957	67.9053	66.1379	96.2538	81.1959	0.669315	0.413906	0.671787
RSc1419		putative tRNA/rRNA methyltransferase protein	51.042	29.9694	40.5057	87.2994	49.9345	68.617	59.6636	75.4616	67.5626	49.7099	66.7797	58.2448	0.76044	0.7381	0.524004
RSc1420		hypothetical protein	200.26	222.508	211.384	328.843	343.126	335.985	189.164	477.449	333.307	358.673	412.867	385.77	0.668528	0.656983	0.867875
RSc1421	ppsA	phosphoenolpyruvate synthase	1245.01	937.195	1091.1	949.223	804.734	876.978	1615.12	914.224	1264.67	1089.79	1305.21	1197.5	-0.315173	0.212977	0.134239
RSc1422		hypothetical protein	134.407	83.2392	108.823	83.6411	53.78	68.7105	82.431	60.4514	71.4412	68.4051	54.2235	61.3143	-0.663381	-0.607157	-0.827689
RSc1423		putative transmembrane protein	329.019	259.427	294.223	228.991	166.553	197.772	404.453	255.413	329.933	222.828	183.88	203.354	-0.573072	0.165263	-0.532917
RSc1424	smpB	SsrA-binding protein	271.153	194.776	232.965	292.854	215.846	254.35	184.621	239.839	212.23	247.605	262.506	255.055	0.126705	-0.134482	0.130701
RSc1425		hypothetical protein	153.219	164.074	158.647	146.783	117.041	131.912	115.61	152.128	133.869	154.261	158.31	156.286	-0.26624	-0.244994	-0.0216318
RSc1426		hypothetical protein	109.99	101.105	105.547	121.662	90.4126	106.037	63.8761	70.7327	67.3044	108.421	120.823	114.622	0.00667943	-0.64912	0.118992
RSc1427		hypothetical protein	218.037	370.315	294.176	427.925	325.519	376.722	225.226	426.97	326.098	479.812	442.114	460.963	0.356821	0.148626	0.647971
RSc1428		hypothetical protein	25.7885	27.7623	26.7754	23.7389	28.7881	26.2635	16.489	28.3608	22.4249	31.6458	41.9476	36.7967	-0.0278489	-0.255807	0.458668
RSc1429	guaB	inositol-5-monophosphate dehydrogenase	373.945	305.935	339.94	568.614	376.139	472.377	740.889	476.062	608.476	569.293	544.742	557.017	0.474657	0.839919	0.712443
RSc1430		hypothetical protein	172.743	340.488	256.615	210.919	219.652	215.286	178.593	218.756	198.674	302.42	300.85	301.635	-0.253357	-0.369202	0.233196
RSc1431	guaA	bifunctional GMP synthase/glutamine amidotransferase protein	297.591	262.992	280.292	450.114	319.054	384.584	320.93	341.098	331.014	319.071	409.373	364.222	0.456371	0.239964	0.37789
RSc1432		hypothetical protein	880.801	1585.81	1233.31	1039.98	841.989	940.985	719.57	1378.99	1049.28	1373.68	884.378	1129.03	-0.390287	-0.23313	-0.127448
RSc1433		hypothetical protein	409.816	729.985	569.9	396.288	275.911	336.1	306.582	415.605	361.094	531.623	303.111	417.367	-0.761822	-0.658338	-0.449394
RSc1440	pcaQ	transcriptional regulatory DNA-binding transcription regulator protein	86.4234	71.1632	78.7933	68.782	61.082	64.932	76.3841	81.4491	78.9166	65.7866	59.1956	62.4911	-0.279143	0.00225584	-0.334422
RSc1441	pcaH	protocatechuate 3,4-dioxygenase subunit beta oxidoreductase protein	134.001	170.955	152.478	96.7205	136.67	116.695	120.245	188.41	154.327	158.221	128.945	143.583	-0.385855	0.0173941	-0.0867162
RSc1442	pcaG	protocatechuate 3,4-dioxygenase alpha chain oxidoreductase protein	128.079	126.576	127.328	88.4074	78.3279	83.3676	87.5872	99.1723	93.3798	77.7405	68.6931	73.2168	-0.610984	-0.447362	-0.798297
RSc1443		putative ligase protein	193.371	115.485	154.428	116.928	61.2362	89.0821	71.314	62.5651	66.9395	61.5849	83.2798	72.4323	-0.793727	-1.206	-1.09223
RSc1444		hypothetical protein	136.376	153.747	145.062	127.921	147.338	137.63	120.533	111.718	116.126	147.891	131.678	139.784	-0.0758749	-0.32098	-0.0534603
RSc1445		hypothetical protein	24.9064	16.1634	20.5349	27.9904	15.0138	21.5021	14.5795	15.5212	15.0503	12.3697	15.3331	13.8514	0.0663996	-0.448281	-0.568046
RSc1446	hipA	putative HIPA transcription regulator protein	58.6446	57.0434	57.844	81.0228	64.2102	72.6165	46.5142	59.9008	53.2075	79.3832	83.889	81.6361	0.32813	-0.120538	0.49704
RSc1447		putative transcription regulator protein	204.071	114.576	159.323	330.542	108.966	219.754	151.689	132.15	141.919	93.3876	98.0901	95.7389	0.46393	-0.166886	-0.734783
RSc1448		hypothetical protein	129.172	177.367	153.269	150.888	198.281	174.584	111.203	180.591	145.897	122.335	144.6	133.468	0.187855	-0.0711204	-0.199582
RSc1449		hypothetical protein	91.185	110.562	100.874	110.933	108.286	109.609	51.3155	113.841	82.5782	109.168	111.079	110.124	0.119826	-0.288713	0.126575
RSc1450		putative 6-pyruvoyl tetrahydrobiopterin synthase protein	157.316	131.665	144.49	231.422	161.904	196.663	200.115	212.31	206.213	145.462	182.949	164.206	0.444751	0.513157	0.184528
RSc1451		putative hydrolase protein	51.5747	47.9196	49.7472	89.4348	68.2616	78.8482	49.6692	77.4216	63.5454	86.3186	79.5856	82.9521	0.664464	0.353174	0.737665
RSc1452	ldcA	L,D-carboxypeptidase A	53.6981	45.8403	49.7692	91.0669	76.1122	83.5896	45.1565	107.237	76.1967	68.7652	81.6768	75.221	0.748069	0.614476	0.595882
RSc1453		ABC transporter ATP-binding protein	131.512	197.419	164.466	273.635	316.483	295.059	196.058	327.603	261.831	345.339	420.655	382.997	0.843218	0.670848	1.21955
RSc1454		putative signal peptide protein	206.876	388.979	297.928	68.7893	82.5977	75.6935	156.654	109.054	132.854	69.7088	70.856	70.2824	-1.97672	-1.16512	-2.08373
RSc1455		hypothetical protein	222.671	302.233	262.452	181.145	282.489	231.817	238.725	308.39	273.558	246.423	256.173	251.298	-0.179067	0.0597905	-0.0626544
RSc1456	betB	putative betaine aldehyde dehydrogenase (BADH) oxidoreductase protein	224.765	200.142	212.453	138.333	156.228	147.281	239.822	187.833	213.827	164.528	135.272	149.9	-0.528581	0.0093003	-0.503147
RSc1457		hypothetical protein	281.799	122.263	202.031	256.896	151.673	204.285	380.951	193.464	287.207	166.152	201.626	183.889	0.0160031	0.507517	-0.135741
RSc1458		hypothetical protein	58.7702	74.4609	66.6155	36.9647	43.7318	40.3483	48.6464	44.8055	46.7259	31.2188	37.7465	34.4826	-0.723353	-0.511635	-0.949988
RSc1459		hypothetical protein	163.332	176.991	170.161	163.343	176.513	169.928	147.544	157.616	152.58	118.07	131.005	124.537	-0.00198106	-0.157339	-0.450324
RSc1460		methyl-accepting chemotaxis transducer transmembrane protein	21.4383	22.8592	22.1487	183.014	186.137	184.576	27.7569	77.3632	52.5601	173.511	112.458	142.984	3.05891	1.24674	2.69056
RSc1461		putative transporter transmembrane protein	28.5215	30.0324	29.2769	73.4748	53.9385	63.7066	24.7582	37.9027	31.3304	53.3763	49.7907	51.5835	1.12168	0.0978002	0.817144
RSc1462		putative fatty acyl CoA reductase	41.5285	56.4117	48.9701	60.1828	57.9012	59.042	46.9602	51.2528	49.1065	60.0446	49.7215	54.883	0.26984	0.00401286	0.16446
RSc1463		hypothetical protein	72.5151	72.8891	72.7021	35.8416	36.1854	36.0135	36.7442	51.6224	44.1833	35.0522	35.7169	35.3846	-1.01346	-0.718496	-1.03888
RSc1464	coxG	Carbon monoxide dehydrogenase subunit G	47.8927	45.0256	46.4591	26.6253	30.6412	28.6333	26.0611	27.7402	26.9006	19.9466	21.5016	20.7241	-0.698271	-0.788322	-1.16465
RSc1465	coxE	carbon monoxide dehydrogenase subunit E	13.4154	13.8847	13.6501	5.32967	3.7449	4.53728	4.17118	3.47784	3.82451	2.77023	4.04783	3.40903	-1.58901	-1.83556	-2.00147
RSc1466		ATPase associated with various cellular activities, AAA-5	33.2687	46.2919	39.7803	3.84207	4.83147	4.33677	4.2	6.76052	5.48026	6.77444	6.62337	6.6989	-3.19736	-2.85974	-2.57006
RSc1467		oxidoreductase protein	89.7105	87.0022	88.3563	15.2463	12.4194	13.8329	12.4602	18.6279	15.5441	18.5699	15.7915	17.1807	-2.67524	-2.50697	-2.36255
RSc1468		oxidoreductase protein	120.453	164.784	142.618	22.2929	25.127	23.7099	20.0019	31.423	25.7124	27.4432	24.7825	26.1129	-2.5886	-2.47162	-2.44933
RSc1469		putative dehydrogenase oxidoreductase protein	138.814	248.871	193.843	26.9876	46.2266	36.6071	32.682	55.8368	44.2594	35.1997	37.0164	36.108	-2.40469	-2.13083	-2.42449
RSc1470		hypothetical protein	3385.28	8192.66	5788.97	3128.84	3069.82	3099.33	5160.09	4679.64	4919.86	3550.55	5509.84	4530.19	-0.90135	-0.234688	-0.353734
RSc1471	creA	putative CREA signal peptide protein	246.001	161.788	203.894	268.138	158.295	213.216	233.885	233.943	233.914	149.478	160.275	154.877	0.0644962	0.198155	-0.396705
RSc1472		transcription regulator protein	106.137	121.778	113.958	121.536	113.134	117.335	115.122	111.586	113.354	96.3094	89.5833	92.9463	0.0421375	-0.00766058	-0.294026
RSc1473		putative multidrug resistance-like transmembrane protein	37.8153	82.0241	59.9197	15.5782	18.7375	17.1578	18.4809	22.4693	20.4751	21.279	18.4004	19.8397	-1.80416	-1.54916	-1.59464
RSc1474		probable Type III effecor chaperone	173.205	50.8729	112.039	200.478	396.895	298.687	365.881	65.9188	215.9	1305.47	538.733	922.101	1.41463	0.946362	3.04093
RSc1475	ripM	Type III effector protein	116.761	38.548	77.6545	124.894	316.305	220.6	317.558	56.7048	187.131	789.982	423.875	606.928	1.50629	1.26891	2.96639
RSc1476		hypothetical protein	68.6786	52.2759	60.4772	50.1625	38.5918	44.3772	58.9051	43.7116	51.3083	69.7904	47.9845	58.8875	-0.446576	-0.237199	-0.0384323
RSc1477	bioA	adenosylmethionine--8-amino-7-oxononanoatetransaminase	44.4834	81.0691	62.7763	52.174	144.584	98.379	25.9874	73.3623	49.6749	74.4148	66.2596	70.3372	0.648132	-0.337703	0.164069
RSc1478	bioF	8-amino-7-oxononanoate synthase	55.2335	57.6967	56.4651	65.1883	96.7904	80.9894	27.0867	39.4637	33.2752	50.6304	51.8721	51.2512	0.520373	-0.762912	-0.139772
RSc1479	bioD	dithiobiotin synthetase	22.2642	28.4719	25.3681	31.534	50.6072	41.0706	10.895	15.6886	13.2918	31.578	28.7564	30.1672	0.695093	-0.932476	0.249968
RSc1480		lipoprotein transmembrane	83.3853	120.82	102.103	107.319	94.1296	100.724	89.0158	131.111	110.063	79.7109	88.0401	83.8755	-0.0196085	0.108314	-0.283699
RSc1481		hypothetical protein	353.498	525.982	439.74	164.101	170.404	167.252	139.645	189.462	164.553	167.162	156.72	161.941	-1.39462	-1.41809	-1.44118
RSc1482		hypothetical protein	212.147	233.725	222.936	144.529	91.1378	117.833	198.594	134.172	166.383	108.327	123.956	116.142	-0.919881	-0.422122	-0.940746
RSc1483		hypothetical protein	139.968	99.5732	119.771	193.022	134.846	163.934	128.824	168.571	148.697	114.382	143.983	129.183	0.452841	0.312107	0.109137
RSc1494		putative integrase-like protein	54.7864	57.8758	56.3311	5.63527	5.99515	5.81521	6.57284	11.8153	9.19407	11.5333	6.93784	9.23557	-3.27603	-2.61516	-2.60866
RSc1495		hypothetical protein	208.546	322.443	265.495	32.2032	26.7402	29.4717	36.3125	34.784	35.5482	33.1488	20.7397	26.9443	-3.17128	-2.90083	-3.30063
RSc1496		hypothetical protein	76.1309	142.51	109.32	11.1069	11.7506	11.4288	11.1836	11.7193	11.4515	17.8666	11.0106	14.4386	-3.25782	-3.25496	-2.92056
RSc1497		Methyltransferase FkbM	41.4546	54.2905	47.8726	10.0474	5.94981	7.9986	10.948	10.6229	10.7855	8.73636	11.42	10.0782	-2.58138	-2.15011	-2.24796
RSc1498		putative bacteriophage protein	28.4674	32.4568	30.4621	4.73752	5.75652	5.24702	5.3916	7.01231	6.20195	5.15665	3.67825	4.41745	-2.53745	-2.29622	-2.78573
RSc1499		hypothetical conserved protein	22.4951	24.7299	23.6125	5.85626	2.07105	3.96366	4.7126	3.65422	4.18341	2.99011	2.55605	2.77308	-2.57465	-2.4968	-3.08999
RSc1500		Aldo/keto reductase	10.3478	7.52042	8.93411	4.36432	2.72968	3.547	4.75214	2.76488	3.75851	1.38738	2.84845	2.11791	-1.33272	-1.24916	-2.07668
RSc1501	mel	Tyrosinase	2314.73	3706.76	3010.74	99.6487	124.811	112.23	131.031	131.986	131.508	114.987	110.085	112.536	-4.74559	-4.51689	-4.74166
RSc1502		hypothetical protein	2350.77	2544.55	2447.66	96.5585	94.147	95.3528	105.564	115.736	110.65	84.9858	94.6769	89.8314	-4.68198	-4.46733	-4.76804
RSc1503		hypothetical protein	595.416	595.053	595.235	123.151	108.078	115.614	62.4989	149.777	106.138	90.9128	85.0046	87.9587	-2.36414	-2.48752	-2.75856
RSc1504		hypothetical protein	4038.72	4735.4	4387.06	1669.83	1467.63	1568.73	1577.36	2821.19	2199.28	1158.1	1518.89	1338.49	-1.48366	-0.996226	-1.71264
RSc1505		alcohol dehydrogenase-like oxidoreductase protein	171.522	165.369	168.445	48.2908	38.0406	43.1657	31.4059	53.1732	42.2895	41.1327	35.0694	38.1011	-1.96432	-1.99391	-2.14438
RSc1506		hypothetical protein	357.538	101.145	229.341	86.4183	39.016	62.7172	53.068	31.205	42.1365	32.9932	19.3177	26.1555	-1.87057	-2.44436	-3.13231
RSc1507		hypothetical protein	339.297	505.086	422.192	47.9592	51.6082	49.7837	37.1115	62.8916	50.0015	46.0989	42.8134	44.4562	-3.08415	-3.07785	-3.24744
RSc1508		hypothetical protein	1296.63	789.853	1043.24	604.413	416.486	510.45	409.202	572.017	490.61	308.185	410.878	359.531	-1.03123	-1.08843	-1.53688
RSc1509		hypothetical protein	579.702	527.051	553.377	329.498	266.44	297.969	244.677	361.943	303.31	272.21	206.662	239.436	-0.893099	-0.867468	-1.20862
RSc1510		hypothetical protein	346.459	226.989	286.724	205.613	110.352	157.983	81.1743	210.049	145.612	86.4417	79.6222	83.0319	-0.859898	-0.977537	-1.78792
RSc1511		hypothetical protein	580.28	620.621	600.45	399.647	271.851	335.749	276.593	468.662	372.627	326.637	232.433	279.535	-0.838662	-0.688311	-1.10302
RSc1512		hypothetical protein	3109.05	4302.16	3705.61	1644.47	1508.7	1576.59	1877.65	2802.66	2340.15	1666.38	1847.13	1756.76	-1.23291	-0.663105	-1.0768
RSc1513	rnhA	ribonuclease H	188.503	131.817	160.16	248.515	186.546	217.53	178.392	253.437	215.915	147.887	183.064	165.476	0.441704	0.430946	0.0471038
RSc1514		hypothetical protein	140.861	168.222	154.541	169.21	187.832	178.521	154.132	239.552	196.842	201.618	196.829	199.224	0.208099	0.349044	0.366394
RSc1515	gloB	putative hydroxyacylglutathione hydrolase protein	189.8	261.64	225.72	128.519	133.728	131.124	125.413	184.572	154.993	135.166	157.207	146.186	-0.783608	-0.542336	-0.626724
RSc1516		putative membrane-bound lytic murein transglycosylase-like lipoprotein	129.469	149.897	139.683	183.29	178.071	180.68	103.665	201.226	152.446	177.235	196.712	186.974	0.371284	0.126137	0.420677
RSc1517		hypothetical protein	113.824	20.4703	67.1471	171.853	45.3388	108.596	77.5953	72.3165	74.9559	41.2398	56.9379	49.0889	0.693572	0.158716	-0.451931
RSc1518	prpE	propionyl-CoA synthetase	55.1572	64.1511	59.6542	29.8088	36.3623	33.0855	29.6228	42.922	36.2724	32.3787	37.3901	34.8844	-0.850421	-0.71775	-0.77404
RSc1519	carA	carbamoyl phosphate synthase small subunit	253.666	279.515	266.591	279.647	305.918	292.783	178.295	321.225	249.76	387.782	418.526	403.154	0.135204	-0.0940829	0.596706
RSc1520		leucine export protein LeuE	113.41	102.317	107.863	151.217	112.987	132.102	70.162	112.713	91.4375	145.449	147.08	146.264	0.292446	-0.238349	0.439373
RSc1521	carB	carbamoyl phosphate synthase large subunit	296.94	329.172	313.056	413.001	490.713	451.857	518.941	500.118	509.529	484.494	640.438	562.466	0.529446	0.702745	0.845345
RSc1522	greA	transcription elongation factor GreA	312.56	333.61	323.085	402.134	297.352	349.743	205.036	337.271	271.154	347.533	373.416	360.475	0.114381	-0.252804	0.157983
RSc1523		hypothetical protein	221.456	142.424	181.94	250.442	136.334	193.388	136.007	131.452	133.73	166.7	164.261	165.481	0.0880355	-0.444145	-0.136802
RSc1524	yhbY	putative RNA-binding protein	343.004	397.717	370.361	369.816	399.118	384.467	250.648	472.223	361.435	367.301	494.509	430.905	0.0539295	-0.035192	0.21844
RSc1525	rrmJ	ribosomal RNA large subunit methyltransferase J	183.744	167.198	175.471	186.555	98.0736	142.314	216.848	135.642	176.245	106.1	118.554	112.327	-0.302152	0.00634971	-0.643528
RSc1526	hflB	ATP-dependent zinc metallopeptidase	1265.44	1046.43	1155.93	1232.78	942.065	1087.42	1495.41	1249.04	1372.22	862.126	1004.57	933.348	-0.0881477	0.247457	-0.308573
RSc1527	folP	7,8-dihydropteroate synthase protein	43.4475	48.5349	45.9912	65.4047	58.2606	61.8327	42.46	61.4125	51.9363	105.786	61.3812	83.5836	0.427011	0.175384	0.861862
RSc1528	mrsA	putative phosphoglucosamine mutase (MRSA protein)	374.89	277.802	326.346	254.503	179.127	216.815	226.231	250.229	238.23	186.021	193.71	189.865	-0.589938	-0.454047	-0.781425
RSc1529	pstS1	phosphate ABC transporter phosphate-binding protein	139.025	456.44	297.733	342.752	874.955	608.854	392.959	1107.86	750.409	2008.79	845.88	1427.34	1.03208	1.33366	2.26124
RSc1530	pstC	phosphate transporter permease subunit	23.719	37.5309	30.625	35.9842	73.5301	54.7572	43.128	81.5922	62.3601	152.831	63.9015	108.366	0.83834	1.02592	1.82314
RSc1531	pstA	phosphate transporter permease subunit	15.8981	20.0028	17.9505	29.0803	39.0375	34.0589	28.0619	32.0231	30.0425	98.605	42.5314	70.5682	0.924012	0.742985	1.975
RSc1532	pstB	phosphate ABC transporter ATP-binding protein	31.7212	50.5853	41.1532	53.552	81.9873	67.7696	49.2611	77.7179	63.4895	206.062	108.586	157.324	0.719633	0.625512	1.93466
RSc1533	phoU	phosphate transporter PhoU	101.312	108.33	104.821	89.4944	105.654	97.5742	95.7237	136.163	115.943	175.1	115.442	145.271	-0.103356	0.145492	0.470819
RSc1534	phoB	phosphate regulon two-component response regulator transcription regulator protein	155.107	145.778	150.442	142.553	144.501	143.527	158.136	182.283	170.209	220.784	165.265	193.024	-0.06789	0.178099	0.359572
RSc1535	phoR	phosphate regulon two-component sensor kinase transcription regulator protein	79.0403	68.553	73.7966	102.879	73.0096	87.9443	97.7916	116.256	107.024	97.7594	89.9333	93.8464	0.253035	0.536304	0.346745
RSc1536	ppk	polyphosphate kinase	240.325	280.488	260.406	273.448	290.313	281.88	292.957	389.668	341.312	260.808	243.268	252.038	0.114318	0.390328	-0.0471242
RSc1537	ppx	exopolyphosphatase protein	196.477	153.713	175.095	241.722	195.214	218.468	149.705	264.789	207.247	174.455	198.087	186.271	0.319284	0.243213	0.0892652
RSc1538		hypothetical protein	25.2526	17.3913	21.322	35.5735	18.153	26.8633	18.0446	24.8625	21.4535	27.0486	20.6378	23.8432	0.333294	0.00887701	0.161238
RSc1539		hydrolase protein	56.9176	65.3455	61.1316	35.3577	48.7152	42.0365	52.7436	52.8944	52.819	45.555	39.4304	42.4927	-0.540276	-0.21086	-0.524702
RSc1540		putative acyltransferase	43.4771	30.8969	37.187	45.063	20.3321	32.6975	29.3576	32.2084	30.783	19.5696	19.4625	19.516	-0.185616	-0.272665	-0.930137
RSc1541		hypothetical protein	50.7625	41.0807	45.9216	42.2554	30.8809	36.5682	32.3676	24.9168	28.6422	36.4342	39.8252	38.1297	-0.328585	-0.681031	-0.268258
RSc1542		putative Sulfide:quinone oxidoreductase	80.157	74.3013	77.2292	55.2524	59.4132	57.3328	44.547	42.3085	43.4278	64.1748	62.5901	63.3825	-0.429785	-0.830528	-0.285062
RSc1543		transcription regulator protein	182.402	130.009	156.205	133.107	75.3187	104.213	105.887	70.5898	88.2384	85.0068	78.4005	81.7036	-0.583912	-0.823967	-0.934973
RSc1544		Beta-lactamase hydrolase-like protein	81.3787	62.4732	71.926	77.9802	46.6951	62.3376	60.3967	54.5735	57.4851	56.3827	43.8052	50.0939	-0.206409	-0.323324	-0.521876
RSc1545		hypothetical protein	25.1118	26.5025	25.8072	20.4956	15.1082	17.8019	15.932	17.1491	16.5405	16.1107	12.4728	14.2918	-0.53574	-0.641764	-0.852588
RSc1546		Peroxidase / Pyruvate formate lyase - related protein	282.435	363.866	323.15	32.3794	18.2948	25.3371	20.4462	25.3186	22.8824	18.6996	18.125	18.4123	-3.67288	-3.8199	-4.13346
RSc1547		hypothetical protein	434.813	961.317	698.065	44.6041	33.5379	39.071	33.7444	55.2782	44.5113	36.5314	40.6856	38.6085	-4.15919	-3.97112	-4.17637
RSc1548		putative transposase-related protein	47.0594	28.1981	37.6287	37.1907	26.9656	32.0782	49.9285	45.179	47.5538	20.4408	26.464	23.4524	-0.230244	0.337724	-0.6821
RSc1555		hypothetical protein	669.764	400.852	535.308	908.021	419.441	663.731	497.822	707.067	602.445	443.68	400.473	422.077	0.310229	0.170459	-0.342865
RSc1556		oxidoreductase protein	127.694	100.152	113.923	157.289	102.106	129.697	92.5427	114.553	103.548	78.1912	85.8921	82.0417	0.187092	-0.137761	-0.473631
RSc1557		hypothetical protein	41.7255	60.613	51.1692	43.2148	56.202	49.7084	25.7874	58.7834	42.2854	44.6573	47.3448	46.001	-0.0417874	-0.275117	-0.15361
RSc1558	wrbA	TRP repressor binding protein	102.669	73.5853	88.1272	79.2745	68.743	74.0087	78.6098	84.6253	81.6175	54.3618	66.9297	60.6457	-0.251891	-0.110707	-0.53918
RSc1559	rbn	putative ribonuclease BN transmembrane protein	95.4944	70.8259	83.1602	110.407	81.3927	95.8999	96.1531	127.086	111.62	80.7271	97.3942	89.0606	0.205636	0.424625	0.0988958
RSc1560		putative transmembrane protein	250.715	228.109	239.412	230.555	177.218	203.887	305.358	271.291	288.325	183.528	193.316	188.422	-0.231729	0.268198	-0.345528
RSc1561		hydrolase protein	83.8273	42.7915	63.3094	68.038	47.8894	57.9637	44.1597	49.7119	46.9358	33.241	29.0398	31.1404	-0.12727	-0.431731	-1.02363
RSc1562		O-acetylhomoserine O-acetylserine sulphydrylase	94.9287	132.53	113.729	73.7309	119.897	96.814	47.5699	124.702	86.1359	71.2518	82.7598	77.0058	-0.232318	-0.400917	-0.562566
RSc1563		hypothetical protein	4003.63	4927.29	4465.46	2701.02	2484.96	2592.99	3773.74	2887.3	3330.52	2112.23	2258.76	2185.49	-0.784192	-0.423061	-1.03085
RSc1564		hypothetical protein	151.153	149.14	150.147	177.215	146.154	161.685	154.801	139.662	147.231	120.89	138.258	129.574	0.106811	-0.0282845	-0.212595
RSc1565		putative FKBP-type peptidyl-prolyl cis-trans isomerase signal peptide protein	400.114	211.402	305.758	509.636	297.455	403.546	474.853	291.905	383.379	213.895	296.888	255.392	0.400341	0.326381	-0.25968
RSc1566	aroC	chorismate synthase	217.765	182.716	200.24	279.769	262.045	270.907	224.445	244.13	234.287	239.107	263.954	251.531	0.436064	0.226546	0.329
RSc1567	etf	electron transfer flavoprotein-ubiquinone oxidoreductase	393.692	467.738	430.715	432.927	730.102	581.514	291.416	1493.04	892.228	591.65	489.77	540.71	0.433082	1.05068	0.328121
RSc1568		short chain dehydrogenase	195.311	263.385	229.348	188.342	227.396	207.869	158.869	335.713	247.291	213.238	202.234	207.736	-0.141864	0.108671	-0.142787
RSc1569		putative transcription regulator protein	106.971	153.852	130.411	112.661	111.864	112.263	78.4036	153.113	115.758	116.286	122.103	119.195	-0.216195	-0.171955	-0.129753
RSc1570	lpsI	fesuccinyl-CoA:3-ketoacid-coenzyme A transferase subunit A protein	696.866	922.738	809.802	395.688	594.74	495.214	597.93	747.695	672.812	370.777	450.422	410.6	-0.709517	-0.267365	-0.979837
RSc1571	lpsJ	succinyl-CoA:3-ketoacid-coenzyme A transferase subunit B protein	896.242	1200.34	1048.29	518.604	765.03	641.817	964.676	863.705	914.191	472.955	554.156	513.555	-0.707805	-0.197473	-1.02945
RSc1572		3-hydroxybutyrate dehydrogenase	683.625	698.571	691.098	412.285	500.012	456.149	597.4	591.846	594.623	307.127	375.263	341.195	-0.599387	-0.216915	-1.01829
RSc1573		hypothetical protein	231.079	213.253	222.166	208.493	204.844	206.668	232.102	216.81	224.456	162.752	189.31	176.031	-0.10432	0.0147946	-0.335809
RSc1575		hypothetical protein	257.375	286.278	271.827	253.136	265.135	259.135	257.094	318.165	287.63	229.959	228.681	229.32	-0.0689794	0.0815255	-0.245324
RSc1576	relA	GTP pyrophosphokinase	105.393	91.3748	98.3839	125.252	108.655	116.953	87.6491	138.85	113.25	96.4248	98.7971	97.611	0.249441	0.203011	-0.0113792
RSc1577	thrS	threonyl-tRNA synthetase	265.724	258.797	262.26	415.609	271.347	343.478	185.586	283.61	234.598	296.04	311.382	303.711	0.389217	-0.16081	0.211699
RSc1578	infC	translation initiation factor protein	1300.69	925.384	1113.04	1568.06	992.879	1280.47	1069.34	1786.78	1428.06	1277.96	1497.66	1387.81	0.202171	0.359555	0.318309
RSc1579	rpmI	50S ribosomal protein L35	2528.52	4522.3	3525.41	3558.11	7219.94	5389.02	4533.21	8554.59	6543.9	9009.37	13551.5	11280.4	0.612233	0.89236	1.67796
RSc1580	rplT	50S ribosomal protein L20	2820.08	1316.16	2068.12	3416.08	2279.78	2847.93	4284.73	3488.62	3886.67	2526.2	4361.78	3443.99	0.461594	0.910217	0.735761
RSc1581	pheS	phenylalanyl-tRNA synthetase subunit alpha	125.455	139.677	132.566	221.465	229.334	225.399	204.943	234.135	219.539	207.644	286.032	246.838	0.765774	0.727766	0.896854
RSc1582	pheT	phenylalanyl-tRNA synthetase subunit beta	148.471	116.666	132.569	249.141	233.012	241.077	262.555	205.441	233.998	197.692	261.754	229.723	0.862753	0.819758	0.793157
RSc1583	ihfA	integration host factor subunit alpha	739.263	582.196	660.73	852.605	567.552	710.079	573.52	779.796	676.658	423.31	659.415	541.362	0.103919	0.0343671	-0.287465
RSc1584		putative transcription regulator protein	401.871	317.57	359.721	449.988	353.263	401.625	350.324	429.286	389.805	274.857	372.408	323.633	0.158974	0.115876	-0.15252
RSc1585		hypothetical protein	106.158	132.156	119.157	101.071	132.966	117.019	103.243	119.841	111.542	101.489	117.535	109.512	-0.0261271	-0.0952767	-0.121775
RSc1586		lipoprotein	463.292	374.195	418.743	152.154	120.949	136.552	114.851	145.359	130.105	85.615	112.386	99.0005	-1.61662	-1.68639	-2.08056
RSc1587	dinP	DNA polymerase IV	41.0028	20.7911	30.897	29.9706	16.2832	23.1269	13.1424	25.1403	19.1413	16.2159	17.0785	16.6472	-0.417893	-0.690772	-0.892185
RSc1588		amino-acid transporter transmembrane protein	247.803	151.202	199.502	101.853	131.207	116.53	171.806	112.262	142.034	91.7144	139.845	115.78	-0.775705	-0.490171	-0.785025
RSc1589		hypothetical protein	75.4811	80.8785	78.1798	48.9245	60.2763	54.6004	67.6277	74.0306	70.8291	59.8145	66.3277	63.0711	-0.517884	-0.142453	-0.309817
RSc1590		hypothetical protein	7457.64	8248.78	7853.21	5383.24	3106.07	4244.65	6489.34	4380.9	5435.12	4630.11	2809.34	3719.72	-0.887635	-0.530971	-1.07809
RSc1591	hpaI1	putative 2,4-dihydroxyhept-2-ene-1,7-dioic acid aldolase oxidoreductase protein	257.457	190.708	224.082	260.411	138.879	199.645	281.677	146.05	213.864	127.793	118.922	123.358	-0.166593	-0.0673397	-0.861185
RSc1592		transcription regulator protein	145.217	130.659	137.938	150.223	141.934	146.079	173.349	109.448	141.398	101.849	133.972	117.911	0.0827239	0.0357469	-0.226328
RSc1593	xthA	exodeoxyribonuclease III protein	91.8148	103.853	97.8339	121.126	167.798	144.462	77.1404	151.708	114.424	154.449	132.034	143.242	0.562284	0.225986	0.550043
RSc1594	codA	cytosine deaminase	104.906	87.421	96.1635	102.675	60.3681	81.5215	101.02	72.3552	86.6876	63.2701	64.7961	64.0331	-0.238308	-0.149664	-0.586672
RSc1595	prlC	oligopeptidase A	414.49	434.454	424.472	642.939	576.245	609.592	1271.67	404.672	838.171	445.85	578.357	512.103	0.522175	0.981575	0.270766
RSc1596	folD	bifunctional: methylenetetrahydrofolate dehydrogenase/methenyltetrahydrofolate cyclohydrolase	163.179	185.032	174.106	199.653	215.205	207.429	191.428	181.663	186.546	208.4	252.062	230.231	0.252656	0.0995658	0.40312
RSc1597		response regulator transcription regulator protein	500.696	323.45	412.073	466.169	390.799	428.484	490.379	502.496	496.438	302.44	401.414	351.927	0.0563414	0.268712	-0.227624
RSc1598		two-component transmembrane sensor histidine kinase transcription regulator protein	81.3383	66.3153	73.8268	91.6946	65.6117	78.6531	62.4468	97.327	79.8869	52.4773	60.4076	56.4425	0.0913599	0.113814	-0.387364
RSc1599		hypothetical protein	9.8082	4.72469	7.26644	6.29405	3.89687	5.09546	2.67934	5.86403	4.27168	5.94825	3.17149	4.55987	-0.512037	-0.766444	-0.672257
RSc1600	aceE	pyruvate dehydrogenase subunit E1	884.756	639.019	761.888	1067.87	824.431	946.15	1058.23	727.97	893.1	572.408	821.292	696.85	0.312492	0.229244	-0.12873
RSc1601	aceF	dihydrolipoamide acetyltransferase	547.76	359.649	453.704	696.579	540.621	618.6	575.509	377.885	476.697	344.095	450.929	397.512	0.447254	0.0713196	-0.190755
RSc1602		hypothetical protein	354.298	260.646	307.472	493.527	397.03	445.279	418.846	332.336	375.591	305.996	361.957	333.976	0.534253	0.288707	0.119292
RSc1603	lpdA	dihydrolipoamide dehydrogenase	411.329	293.692	352.51	539.609	383.274	461.442	524.74	324.566	424.653	297.638	359.713	328.675	0.388482	0.268618	-0.101002
RSc1604		hypothetical protein	428.942	304.53	366.736	311.785	164.15	237.968	227.082	184.367	205.724	143.823	154.929	149.376	-0.623977	-0.834028	-1.29579
RSc1605		hypothetical protein	9254.96	10184.7	9719.83	4389.97	1529.3	2959.64	4396.2	5038.02	4717.11	3225.21	3246.69	3235.95	-1.71551	-1.04303	-1.58674
RSc1606		hypothetical protein	38.9433	44.151	41.5472	51.0759	51.3746	51.2253	50.8117	82.0605	66.4361	42.9657	53.7757	48.3707	0.302106	0.677218	0.219384
RSc1607		hypothetical protein	26.3977	17.8768	22.1373	42.4316	31.5543	36.993	24.9837	34.4939	29.7388	28.2025	28.7125	28.4575	0.740774	0.42587	0.362333
RSc1608		oxidoreductase protein	51.1941	43.7928	47.4934	73.8684	48.191	61.0297	49.2118	66.7561	57.984	41.1338	46.7064	43.9201	0.361783	0.287925	-0.112847
RSc1609		putative D-alanyl-D-alanine-endopeptidase (penicillin-binding protein)	432.957	610.652	521.804	424.564	468.942	446.753	361.303	488.195	424.749	477.264	501.31	489.287	-0.224032	-0.296899	-0.0928284
RSc1610		transcription regulator protein	174.974	156.066	165.52	208.002	193.934	200.968	177.699	250.901	214.3	209.401	247.327	228.364	0.27996	0.372626	0.46433
RSc1611		hypothetical protein	112.09	90.4841	101.287	103.541	68.0575	85.7993	32.844	73.8934	53.3687	54.4658	80.0566	67.2612	-0.239413	-0.924384	-0.590603
RSc1612		putative iron-sulfur binding protein	161.754	163.817	162.786	136.001	104.904	120.453	57.6572	121.979	89.8181	99.3815	99.7819	99.5817	-0.434508	-0.857894	-0.70902
RSc1613		hypothetical protein	47.1093	53.3003	50.2048	39.9189	37.8112	38.865	6.1358	19.798	12.9669	25.3526	40.2454	32.799	-0.369352	-1.95299	-0.614173
RSc1614		hypothetical protein	614.928	380.349	497.639	494.91	173.756	334.333	400.922	229.83	315.376	149.486	167.859	158.673	-0.573812	-0.658025	-1.64905
RSc1615		putative transmembrane protein	551.585	1829.84	1190.71	395.694	726.879	561.287	604.772	881.126	742.949	423.267	659.124	541.196	-1.08502	-0.68049	-1.1376
RSc1616		arginyl-tRNA-protein transferase	365.172	442.654	403.913	258.15	237.966	248.058	238.685	356.903	297.794	253.946	243.754	248.85	-0.703367	-0.43973	-0.698768
RSc1617	aat	leucyl/phenylalanyl-tRNA--protein transferase	165.56	138.966	152.263	136.09	122.793	129.442	162.86	152.953	157.906	128.451	134.249	131.35	-0.234265	0.0525052	-0.213149
RSc1618		hypothetical protein	417.293	610.198	513.745	417.618	486.935	452.276	619.312	600.586	609.949	493.019	818.009	655.514	-0.183849	0.247635	0.351573
RSc1619	pyrD	dihydroorotate dehydrogenase 2	126.952	74.6382	100.795	136.464	85.899	111.181	75.5134	107.91	91.7117	83.8595	83.981	83.9202	0.141491	-0.136248	-0.264335
RSc1620		hypothetical protein	544.935	648.452	596.693	380.158	457.522	418.84	552.878	524.147	538.513	403.336	528.647	465.992	-0.510591	-0.14801	-0.356686
RSc1621	kup2	potassium uptake transmembrane protein	75.2178	67.2484	71.2331	151.585	132.443	142.014	104.561	262.697	183.629	148.887	136.244	142.565	0.995413	1.36617	1.00101
RSc1622		hypothetical protein	446.971	722.648	584.81	380.082	350.61	365.346	213.897	1011.62	612.759	401.809	402.731	402.27	-0.678703	0.0673518	-0.539803
RSc1623	tex	putative transcription accessory protein	99.5825	128.858	114.22	156.909	238.835	197.872	131.959	188.695	160.327	205.256	252.645	228.951	0.792749	0.489199	1.00322
RSc1624		hypothetical protein	242.185	197.69	219.938	282.923	172.437	227.68	239.533	217.657	228.595	226.106	276.784	251.445	0.049914	0.0557002	0.193149
RSc1625		hypothetical protein	718.749	1312.05	1015.4	527.63	681.303	604.466	755.581	1098.66	927.12	609.048	866.173	737.611	-0.748313	-0.131219	-0.461116
RSc1626		ATP-dependent DNA helicase-related protein	105.978	77.1313	91.5546	161.298	104.003	132.65	82.0924	144.838	113.465	96.915	107.951	102.433	0.534925	0.309545	0.161976
RSc1627		hypothetical protein	421.646	502.004	461.825	420.339	378.148	399.244	316.014	628.113	472.064	441.853	581.061	511.457	-0.210077	0.0316347	0.147267
RSc1628	rluD	ribosomal large subunit pseudouridine synthase D protein	110.489	73.0378	91.7634	100.069	92.6625	96.3657	96.456	119.71	108.083	85.9528	94.6976	90.3252	0.0706016	0.236149	-0.0227903
RSc1629		hypothetical protein	133.974	96.118	115.046	119.758	101.011	110.385	134.624	100.455	117.54	110.843	113.003	111.923	-0.0596732	0.0309348	-0.0397043
RSc1630		hypothetical protein	227.734	145.399	186.567	218.7	143.468	181.084	144.74	181.661	163.201	138.027	154.197	146.112	-0.0430309	-0.193044	-0.352615
RSc1631	phbC	poly-beta-hydroxybutyrate polymerase transmembrane protein	675.657	736.54	706.099	560.084	701.183	630.633	567.032	879.735	723.384	544.283	500.944	522.614	-0.163068	0.0348912	-0.434125
RSc1632	phbA	acetyl-CoA acetyltransferase	1564.01	1255.53	1409.77	1129.52	1229.71	1179.62	1191.11	1542.57	1366.84	871.097	1051.71	961.404	-0.257144	-0.0446154	-0.552246
RSc1633	phbB	acetyacetyl-CoA reductase	3032.27	3528.6	3280.43	1632.2	2380.44	2006.32	2374.48	2706.91	2540.69	1694.39	1986.39	1840.39	-0.709335	-0.368664	-0.833876
RSc1634		hypothetical protein	1828.23	1663.09	1745.66	1647.81	1626.29	1637.05	1243.44	2711.78	1977.61	1833.67	1366.7	1600.18	-0.0926742	0.179985	-0.125534
RSc1635		hypothetical protein	35.3256	22.9411	29.1334	45.1337	31.0915	38.1126	26.6345	30.8341	28.7343	30.3594	28.9586	29.659	0.387596	-0.0198977	0.0257984
RSc1636		hypothetical protein	120.059	93.1295	106.594	196.289	146.948	171.618	55.3707	169.929	112.65	178.838	176.79	177.814	0.687075	0.0797158	0.738239
RSc1637	bktB	beta-ketothiolase	229.825	203.18	216.502	202.648	245.533	224.09	223.037	242.454	232.745	226.965	198.538	212.752	0.0496978	0.10437	-0.0252144
RSc1638		putative signal peptide protein	93.5407	76.4577	84.9992	100.023	107.838	103.93	52.022	93.6561	72.8391	114.083	82.9508	98.5169	0.290098	-0.222737	0.212922
RSc1639	metC	cystathionine beta-lyase	205.415	159.258	182.337	221.192	213.235	217.214	141.765	219.27	180.517	189.765	171.42	180.592	0.25251	-0.0144647	-0.0138654
RSc1640	serB	putative phosphoserine phosphatase protein	154.732	99.5859	127.159	228.792	164.982	196.887	162.665	204.401	183.533	170.861	192.781	181.821	0.630735	0.529406	0.515886
RSc1641	argE	acetylornithine deacetylase	44.5517	44.9897	44.7707	43.3326	52.0625	47.6975	58.0141	46.2561	52.1351	38.6372	51.4292	45.0332	0.0913603	0.2197	0.00843412
RSc1642	mfd	transcription-repair coupling factor protein	48.6859	66.9858	57.8358	53.1199	68.66	60.8899	67.1618	62.5786	64.8702	61.6411	68.868	65.2545	0.0742401	0.165592	0.174114
RSc1643	ispD	2-C-methyl-D-erythritol 4-phosphate cytidylyltransferase	69.1181	90.6323	79.8752	77.0162	89.9971	83.5067	44.7653	74.1639	59.4646	96.4067	84.5578	90.4822	0.0641435	-0.425717	0.179887
RSc1644		hypothetical protein	80.2519	73.2779	76.7649	90.2799	88.1719	89.2259	66.9555	76.251	71.6033	88.0642	89.7964	88.9303	0.217016	-0.100422	0.212228
RSc1645	ahpD	putative antioxidant protein	26.942	16.8337	21.8879	32.8758	21.5082	27.192	17.1446	22.0502	19.5974	16.3575	26.4146	21.3861	0.313052	-0.159468	-0.0334602
RSc1646	ahpC2	putative alkyl hydroperoxide reductase (subunit C) oxidoreductase protein	34.8065	33.446	34.1262	48.5489	23.1661	35.8575	28.2257	28.3559	28.2908	18.2353	25.004	21.6197	0.071393	-0.270549	-0.658539
RSc1647	risS	oxidative stress resistance two-component transmembrane sensor histidine kinase transcription regulator protein	54.043	51.4219	52.7325	76.2273	63.8625	70.0449	52.0967	79.748	65.9223	58.2005	59.2221	58.7113	0.409589	0.322077	0.154947
RSc1648	ompR	osmolarity response regulator	514.9	866.577	690.738	672.226	838.67	755.448	527.935	1165.36	846.647	924.274	767.597	845.936	0.129193	0.293622	0.292408
RSc1649		putative transmembrane protein	454.183	512.508	483.346	156.659	134.808	145.733	92.5506	133.954	113.252	125.315	145.99	135.653	-1.72972	-2.09351	-1.83314
RSc1650		signal peptide protein	541.636	502.228	521.932	144.651	94.8289	119.74	133.342	152.183	142.762	79.4258	88.2876	83.8567	-2.12396	-1.87024	-2.63786
RSc1651		hypothetical protein	678.495	494.675	586.585	167.769	89.0699	128.419	151.241	154.856	153.048	104.407	80.9693	92.6882	-2.19148	-1.93835	-2.66188
RSc1652	crtB	putative phytoene synthase protein	182.239	146.024	164.132	94.418	70.7702	82.5941	44.2534	73.9449	59.0992	80.7288	77.3509	79.0399	-0.990742	-1.47364	-1.0542
RSc1653		putative transport/efflux transmembrane protein	188.441	226.922	207.681	143.974	149.504	146.739	135.011	205.65	170.331	122.328	134.76	128.544	-0.50112	-0.286036	-0.69211
RSc1654		transmembrane drug efflux protein	112.513	156.12	134.317	93.0183	92.2249	92.6216	92.5176	99.3015	95.9095	73.2417	83.793	78.5173	-0.536216	-0.48589	-0.774553
RSc1704	tISRso18	ISRSO18-transposase protein	0.0812296	1.21628	0.648755	0.148083	0.513171	0.330627	0.762578	0.659331	0.710954	0.77285	0.326862	0.549856	-0.972469	0.132084	-0.238619
RSc1708		hypothetical protein	9.78616	9.5893	9.68773	7.9396	1.32019	4.6299	12.9789	14.8092	13.8941	0	9.14514	4.57257	-1.06518	0.520237	-1.08315
RSc1709	mnmC	5-methylaminomethyl-2-thiouridinemethyltransferase	97.2784	72.4291	84.8538	99.6429	65.7111	82.677	38.8087	84.0851	61.4469	76.1532	81.1426	78.6479	-0.0374924	-0.465638	-0.10957
RSc1710	tig	trigger factor	586.899	357.131	472.015	1103.51	493.208	798.359	690.545	748.281	719.413	975.696	706.79	841.243	0.758205	0.607988	0.83369
RSc1711	clpP	ATP-dependent Clp protease proteolytic subunit	1496.91	1122.97	1309.94	1926.34	1212.27	1569.3	2253.74	1551.44	1902.59	1224.83	1502.69	1363.76	0.260625	0.538464	0.058089
RSc1712	clpX	ATP-dependent protease ATP-binding subunit	1165.58	1096.96	1131.27	1406.96	1082.75	1244.86	1421.01	1865.34	1643.17	1189.89	1327.95	1258.92	0.138034	0.538543	0.154243
RSc1713	lon	ATP-dependent protease LA protein	2049.38	2729.63	2389.51	2115.73	1909.08	2012.4	3317.92	2067.74	2692.83	1759.99	1862.46	1811.22	-0.247791	0.172411	-0.399746
RSc1714	hupB1	DNA-binding protein HU-beta	266.533	264.477	265.505	185.947	88.5588	137.253	234.909	238.387	236.648	238.299	115.994	177.147	-0.951902	-0.165996	-0.583796
RSc1715	ppiD	peptidyl-prolyl cis-trans isomerase transmembrane protein	194.975	117.461	156.218	332.166	219.292	275.729	193.934	233.061	213.498	244.427	289.271	266.849	0.81969	0.450658	0.772463
RSc1716		putative signal peptidase I (SPase I) protein	903.37	1345.61	1124.49	1167.76	909.131	1038.45	1178.93	1025.15	1102.04	626.223	718.679	672.451	-0.114845	-0.0290942	-0.74177
RSc1717		esterase signal peptide protein	194.055	241.424	217.74	230.543	196.482	213.512	211.817	230.284	221.05	169.274	168.708	168.991	-0.0282826	0.0217728	-0.365657
RSc1718		ABC transporter ATP-binding protein	118.007	102.642	110.325	124.32	103.256	113.788	93.6401	135.076	114.358	126.11	106.789	116.45	0.0445952	0.0518047	0.0779512
RSc1719	pgi	glucose-6-phosphate isomerase transmembrane protein	187.998	203.905	195.952	191.736	217.885	204.81	184.015	325.525	254.77	164.121	221.616	192.869	0.0637931	0.378699	-0.0228791
RSc1720		hypothetical protein	52.83	77.5264	65.1782	12.3451	20.1238	16.2344	12.16	13.0715	12.6158	17.6566	18.4566	18.0566	-2.00533	-2.36916	-1.85186
RSc1721	prhN	MarR-type transcriptional regulator	225.267	157.249	191.258	230.811	149.056	189.934	265.78	279.211	272.495	238.29	153.266	195.778	-0.0100257	0.510712	0.0336986
RSc1722	purL	phosphoribosylformylglycinamidine synthase	200.046	162.636	181.341	341.909	270.985	306.447	284.296	271.275	277.785	285.657	365.439	325.548	0.756932	0.615266	0.844165
RSc1723		putative Type III effector protein	653.819	1563.42	1108.62	10.6396	7.27769	8.95865	3.40146	14.6284	9.01493	3.97808	7.23343	5.60576	-6.95127	-6.94223	-7.62764
RSc1725		hypothetical protein	3644.53	5394.4	4519.47	41.8153	19.508	30.6617	27.0985	21.2761	24.1873	17.9963	22.5373	20.2668	-7.20357	-7.54576	-7.80089
RSc1726		hypothetical protein	6652.58	8357.01	7504.8	21.4535	16.951	19.2022	14.5685	22.6922	18.6303	20.4026	12.1585	16.2805	-8.61039	-8.65401	-8.84852
RSc1727		hypothetical protein	13571.6	16124.4	14848	54.9476	39.3348	47.1412	84.3792	57.733	71.0561	35.9324	39.4506	37.6915	-8.29906	-7.70709	-8.62181
RSc1728		hypothetical protein	748.665	689.456	719.061	12.4357	7.36438	9.90004	5.04617	7.60895	6.32756	7.09149	6.0979	6.59469	-6.18253	-6.82832	-6.76866
RSc1729		transcription regulator protein	61.2644	51.6338	56.4491	34.5979	35.2503	34.9241	30.5424	37.0704	33.8064	31.991	34.8856	33.4383	-0.692728	-0.739654	-0.755449
RSc1730		dehydrogenase/reductase oxidoreductase protein	242.038	343.845	292.942	28.2925	31.3301	29.8113	30.9714	33.7837	32.3775	19.1309	19.8555	19.4932	-3.29668	-3.17755	-3.90957
RSc1731		transmembrane ABC transporter protein	93.3404	155.609	124.475	27.1205	26.0902	26.6054	26.4394	35.2812	30.8603	25.5351	30.5055	28.0203	-2.22606	-2.01203	-2.15131
RSc1732		transport system permease transmembrane protein	67.9187	147.169	107.544	26.9457	32.1447	29.5452	29.5478	30.5176	30.0327	29.513	29.531	29.522	-1.86393	-1.84032	-1.86506
RSc1733		spermidine/putrescine ABC transporter substrate-binding protein	361.018	722.686	541.852	106.893	124.148	115.52	186.876	134.433	160.654	93.2123	103.288	98.2501	-2.22975	-1.75394	-2.46337
RSc1734		ABC transporter ATP-binding protein	132.162	326.476	229.319	55.781	44.5713	50.1761	47.4004	59.5449	53.4727	32.8316	35.53	34.1808	-2.19228	-2.10048	-2.7461
RSc1735		two-component transmembrane sensor kinase transcription regulator protein	10.6765	8.40489	9.54069	12.9378	11.8565	12.3971	6.3275	7.38503	6.85627	7.55104	6.70408	7.12756	0.377842	-0.476671	-0.420686
RSc1736		two-component response regulator transcription regulator protein	30.1328	45.2969	37.7148	33.265	54.4237	43.8443	23.9414	46.0629	35.0022	33.7208	27.7272	30.724	0.217258	-0.107689	-0.295767
RSc1737		putative transmembrane outer membrane porin signal peptide protein	113.274	67.0411	90.1576	102.14	246.972	174.556	98.5446	173.373	135.959	96.9595	148.613	122.786	0.95317	0.592649	0.445629
RSc1738		ABC transporter ATP-binding protein	39.8247	34.9986	37.4117	80.7925	91.1837	85.9881	48.6116	86.1139	67.3628	77.2369	112.016	94.6265	1.20065	0.848463	1.33876
RSc1739		putative transmembrane ABC transporter protein	24.3819	17.884	21.133	45.893	44.4722	45.1826	21.1101	45.0979	33.104	43.1207	43.627	43.3739	1.09627	0.647511	1.03733
RSc1740		putative signal peptide protein	203.656	234.758	219.207	322.191	401.944	362.067	241.395	363.244	302.32	286.563	393.63	340.096	0.723965	0.46378	0.63365
RSc1741		hypothetical protein	65.5435	38.8582	52.2008	59.2338	41.8426	50.5382	32.1422	45.7096	38.9259	38.1192	43.6406	40.8799	-0.046699	-0.423343	-0.352682
RSc1742		hypothetical protein	26.5339	28.53	27.532	25.5103	43.8044	34.6574	10.8945	35.0796	22.987	32.6693	35.9804	34.3248	0.332055	-0.260285	0.318147
RSc1743		hypothetical protein	34.3855	53.1382	43.7618	32.2049	59.4984	45.8516	20.3357	84.2634	52.2996	40.5723	47.7033	44.1378	0.0672999	0.257125	0.012341
RSc1744		putative isomerase rotamase signal peptide protein	480.761	377.961	429.361	869.434	897.507	883.47	417.642	959.563	688.602	853.704	923.193	888.448	1.04099	0.68148	1.0491
RSc1745		hypothetical protein	70.8864	42.4378	56.6621	88.6073	80.4264	84.5169	61.5479	92.3456	76.9468	67.6899	94.005	80.8474	0.576855	0.441476	0.512818
RSc1746	ispZ	intracellular septation protein A	200.502	149.625	175.064	199.384	172.35	185.867	176.866	209.846	193.356	166.616	197.27	181.943	0.0863923	0.143381	0.0556082
RSc1747		methionine sulfoxide reductase B	85.1292	139.995	112.562	83.5786	107.124	95.3513	64.6735	136.06	100.367	93.6963	119.648	106.672	-0.239397	-0.16544	-0.0775376
RSc1748		hypothetical protein	71.6736	100.938	86.3058	66.0785	86.5177	76.2981	62.4854	97.882	80.1837	91.4397	85.2939	88.3668	-0.17781	-0.106149	0.0340469
RSc1749	alkK	acyl-CoA synthetase	329.66	300.744	315.202	213.961	422.963	318.462	263.178	523.43	393.304	336.246	245.415	290.83	0.0148445	0.319368	-0.116098
RSc1750	livJ	Leu/Ile/Val-binding precursor signal peptide protein	159.145	102.162	130.654	49.0559	97.6593	73.3576	112.969	143.475	128.222	205.836	99.4289	152.632	-0.832727	-0.027102	0.224316
RSc1751	livH1	putative amino acid transmembrane transmembrane protein	72.2881	35.4594	53.8738	35.8275	33.6679	34.7477	43.9069	43.5699	43.7384	53.6329	32.9339	43.2834	-0.632665	-0.300682	-0.315769
RSc1752	livM	amino acid ABC transporter permease	66.04	57.7212	61.8806	36.5565	47.6608	42.1086	39.8632	48.625	44.2441	60.8005	38.074	49.4372	-0.555371	-0.484002	-0.323889
RSc1753	livG	amino-acid ATP-binding ABC transporter protein	101.489	88.0398	94.7644	56.8041	69.4991	63.1516	73.2136	91.1051	82.1593	80.3995	65.9195	73.1595	-0.585526	-0.20592	-0.3733
RSc1754	livF	amino-acid ATP-binding ABC transporter protein	101.123	91.8357	96.4794	46.5044	68.1534	57.3289	75.0145	83.9898	79.5022	83.4476	74.2047	78.8261	-0.750958	-0.279226	-0.291546
RSc1755		transposase	13.6347	13.5321	13.5834	9.46855	9.19314	9.33085	10.2168	7.70499	8.96089	9.6919	4.99981	7.34586	-0.541765	-0.60013	-0.886842
RSc1756	pehB	exo-poly-galacturonase signal peptide protein	204.413	131.222	167.817	124.43	300.858	212.644	257.535	153.87	205.703	218.047	205.869	211.958	0.341547	0.293666	0.336885
RSc1757		lysine-specific permease transmembrane protein	43.7301	38.2632	40.9967	42.8662	51.719	47.2926	36.8386	40.1146	38.4766	49.1369	50.4092	49.773	0.206108	-0.0915247	0.279859
RSc1758	lysP	lysine-specific permease transmembrane protein	26.6547	19.5133	23.084	28.4333	17.6986	23.066	19.7324	16.6586	18.1955	23.158	21.1765	22.1673	-0.00112852	-0.343312	-0.0584634
RSc1759		trifunctonal enoyl-CoA hydratase/delta3-cis- delta2-trans-enoyl-CoA isomerase/3-hydroxyacyl-CoA dehydrogenase	655.856	554.152	605.004	381.333	988.033	684.683	552.341	2324.76	1438.55	593.731	563.34	578.535	0.178492	1.2496	-0.0645392
RSc1760	pncA	bifunctional pyrazinamidase/nicotinamidase hydrolase	227.816	150.29	189.053	119.966	227.685	173.826	133.355	300.662	217.008	151.951	135.945	143.948	-0.121151	0.198961	-0.393243
RSc1761		acetyl-CoA acetyltransferase	559.009	396.06	477.534	283.727	356.115	319.921	368.055	566.626	467.341	295.555	277.218	286.387	-0.577889	-0.0311309	-0.737641
RSc1762		acyl-CoA dehydrogenase oxidoreductase protein	177.544	142.194	159.869	84.5021	138.868	111.685	109.843	215.894	162.869	98.1301	105.01	101.57	-0.517454	0.0268174	-0.654415
RSc1763		gluconate 5-dehydrogenase	338.426	325.591	332.009	101.85	247.807	174.828	226.371	367.872	297.122	169.81	199.582	184.696	-0.92528	-0.160167	-0.846068
RSc1764		hypothetical protein	249.073	115.298	182.185	132.138	128.408	130.273	133.102	163.63	148.366	76.2873	96.1765	86.2319	-0.48387	-0.296248	-1.07911
RSc1765		6-aminohexanoate-dimer hydrolase lipoprotein	80.328	71.1294	75.7287	60.3644	71.3388	65.8516	38.6175	75.4031	57.0103	48.6808	49.8413	49.261	-0.201622	-0.409618	-0.620393
RSc1766		NADP-dependent oxidoreductase oxidoreductase protein	572.931	382.279	477.605	322.808	316.414	319.611	498.58	342.593	420.587	198.102	243.75	220.926	-0.579501	-0.183415	-1.11225
RSc1767		hypothetical protein	275.589	228.231	251.91	163.383	163.363	163.373	186.591	176.15	181.37	118.968	124.436	121.702	-0.624739	-0.473969	-1.04956
RSc1768	gst	putative glutathione S-transferase-related protein	189.189	95.8581	142.524	97.6484	66.7981	82.2233	78.8035	83.5018	81.1526	50.1083	54.626	52.3671	-0.793582	-0.81249	-1.44447
RSc1769		hypothetical protein	292.875	244.844	268.86	143.217	186.246	164.732	182.036	200.14	191.088	115.935	129.103	122.519	-0.706736	-0.492615	-1.13385
RSc1770		hydrolase protein	313.886	272.83	293.358	107.696	110.941	109.319	133.952	120.983	127.468	87.7361	90.7427	89.2394	-1.42412	-1.20253	-1.71691
RSc1771	gbd1	NAD-dependent 4-hydroxybutyrate dehydrogenase oxidoreductase protein	121.486	126.984	124.235	41.7605	84.544	63.1522	42.1021	61.5346	51.8183	58.9336	60.1648	59.5492	-0.976166	-1.26154	-1.06092
RSc1772		esterase/lipase protein	102.115	149.036	125.576	166.797	267.827	217.312	65.6536	259.973	162.813	217.536	256.157	236.846	0.791213	0.374664	0.915397
RSc1773		putative thioesterase protein	76.6037	78.604	77.6038	103.745	148.044	125.895	36.2638	192.643	114.453	105.296	103.952	104.624	0.698015	0.56056	0.431014
RSc1774		hypothetical protein	72.8265	35.1679	53.9972	105.688	105.351	105.519	27.6258	66.0689	46.8473	53.8273	92.812	73.3196	0.966553	-0.204917	0.441315
RSc1775		hemagglutinin-related protein	3.65859	3.1889	3.42374	5.86633	3.86726	4.86679	6.28081	7.21152	6.74616	5.86035	4.92217	5.39126	0.507397	0.978492	0.655047
RSc1779		activation/secretion signal peptide protein	5.36785	3.36854	4.3682	14.0256	7.23784	10.6317	6.41789	12.8436	9.63075	8.34121	8.86771	8.60446	1.28327	1.14061	0.978047
RSc1780		putative signal peptide protein	180.617	282.286	231.452	164.719	264.22	214.47	190.117	263.553	226.835	216.636	247.945	232.291	-0.109937	-0.0290667	0.00522024
RSc1781		hypothetical protein	124.264	148.643	136.453	129.378	110.841	120.109	147.412	99.3904	123.401	132.614	134.415	133.514	-0.184059	-0.145053	-0.031413
RSc1782		hypothetical protein	291.697	330.039	310.868	267.876	294.441	281.159	257.77	214.595	236.183	258.126	295.438	276.782	-0.144918	-0.3964	-0.167552
RSc1783		hypothetical protein	88.0861	88.6465	88.3663	101.154	116.301	108.727	66.4262	134.924	100.675	138.341	125.094	131.718	0.299149	0.188139	0.575879
RSc1784	tdk	thymidylate kinase	126.749	94.04	110.394	200.33	160.456	180.393	183.01	179.71	181.36	172.195	181.512	176.853	0.708475	0.716188	0.679886
RSc1785	holB	DNA polymerase III subunit delta'	143.31	114.182	128.746	213.873	162.755	188.314	138.834	190.121	164.478	158.72	161.958	160.339	0.548613	0.353363	0.316598
RSc1786	pilZ	putative type 4 fimbrial biogenesis protein	574.727	294.45	434.588	720.158	518.906	619.532	614.783	461.309	538.046	440.425	528.587	484.506	0.511529	0.30808	0.156865
RSc1787		hypothetical protein	196.841	181.677	189.259	296.146	328.997	312.572	207.616	439.351	323.483	228.306	319.151	273.728	0.723824	0.77333	0.532384
RSc1788		aankyrin repeat-containing protein	198.853	187.29	193.072	259.199	265.061	262.13	217.43	329.664	273.547	212.332	288.041	250.186	0.441147	0.502654	0.373869
RSc1789		hypothetical protein	126.332	207.592	166.962	66.8831	94.807	80.8451	83.179	87.293	85.236	101.197	86.0252	93.6111	-1.04629	-0.969985	-0.834768
RSc1790		transcription regulator protein	8.36745	14.6336	11.5005	6.97645	12.0357	9.50607	6.31551	11.822	9.06875	21.5622	13.6234	17.5928	-0.274778	-0.342723	0.613285
RSc1791		solute-binding periplasmic (PBP) ABC transporter protein	34.3809	31.7887	33.0848	34.4052	35.5755	34.9903	31.4838	40.2609	35.8723	34.6051	30.8842	32.7447	0.0807885	0.116704	-0.0149093
RSc1792		transport system permease transmembrane ABC transporter protein	17.7768	16.1714	16.9741	14.309	13.4635	13.8863	9.56118	12.0255	10.7933	21.9686	11.7645	16.8666	-0.289678	-0.653194	-0.00917018
RSc1793		ABC transporter permease	11.5009	8.13137	9.81613	10.4963	6.3899	8.4431	8.17152	9.75455	8.96303	7.0445	7.12937	7.08694	-0.217382	-0.131168	-0.469993
RSc1794		ABC transporter ATP-binding protein	40.978	27.309	34.1435	30.9137	17.9197	24.4167	34.5844	26.9745	30.7795	14.845	19.8222	17.3336	-0.483743	-0.149644	-0.97804
RSc1795		hypothetical protein	95.5386	54.4134	74.976	75.7943	37.9036	56.849	70.7724	36.3652	53.5688	27.0382	30.3198	28.679	-0.399295	-0.485036	-1.38643
RSc1796		putative N-acetylmuramoyl-L-alanine amidase protein	242.543	191.053	216.798	177.088	118.721	147.904	183.014	214.648	198.831	124.739	68.1114	96.4252	-0.551686	-0.124809	-1.16887
RSc1797		pyruvate dehydrogenase E1 component alpha subunit oxidoreductase protein	83.6372	94.3086	88.9729	15.9923	13.885	14.9386	21.3449	19.1343	20.2396	20.6035	16.105	18.3543	-2.57432	-2.13619	-2.27725
RSc1798		putative pyruvate decarboxylase E1 (Beta subunit) oxidoreductase protein	76.7117	67.8852	72.2985	12.2828	9.78807	11.0354	18.3112	17.4807	17.8959	19.449	14.6798	17.0644	-2.71182	-2.01433	-2.08298
RSc1799		branched-chain alpha-keto acid dehydrogenase subunit E2	59.3715	60.6335	60.0025	10.9396	10.6597	10.7996	13.5302	10.6888	12.1095	25.7327	14.4834	20.108	-2.47404	-2.30888	-1.57725
RSc1800	ripG4, gala4	Type III effector protein GALA4	80.8508	37.4322	59.1415	24.7514	23.6087	24.1801	35.0714	20.6834	27.8774	36.7893	23.8203	30.3048	-1.29035	-1.08507	-0.964625
RSc1801	ripG5, gala5	Type III effector protein GALA5	28.5025	13.8136	21.158	4.69512	6.40846	5.55179	5.66099	3.62231	4.64165	7.6516	6.00319	6.8274	-1.93018	-2.1885	-1.6318
RSc1802		putative transcription regulator protein	242.519	213.055	227.787	10.4719	9.06247	9.76718	13.5397	10.8857	12.2127	8.97832	8.32853	8.65343	-4.5436	-4.22123	-4.71827
RSc1803		hypothetical protein	15.6073	19.8838	17.7456	19.9731	16.5939	18.2835	11.8359	14.6141	13.225	15.1604	17.2606	16.2105	0.043085	-0.42419	-0.130529
RSc1804		hypothetical protein	6.3716	4.65653	5.51407	4.18995	4.34591	4.26793	22.4402	4.83985	13.64	4.8185	3.20304	4.01077	-0.36958	1.30666	-0.459237
RSc1805		putative siderophore-like synthase protein	2.4116	2.22984	2.32072	2.43355	2.0011	2.21732	17.7324	3.11746	10.4249	3.814	1.70448	2.75924	-0.0657522	2.16739	0.249698
RSc1806		polyketide synthase protein	3.97174	3.49563	3.73368	3.69332	5.72489	4.70911	45.6582	4.60861	25.1334	6.83471	4.38681	5.61076	0.334853	2.75093	0.587596
RSc1807		putative siderophore receptor protein	5.52771	4.7752	5.15146	4.68355	4.7192	4.70138	50.107	5.69305	27.9	4.92921	4.66596	4.79758	-0.131897	2.43721	-0.102672
RSc1808		ABC transporter ATP-binding protein	6.55015	4.81643	5.68329	6.13083	4.66647	5.39865	68.592	5.67456	37.1333	4.44778	3.25442	3.8511	-0.0741276	2.70791	-0.561456
RSc1809		ABC transporter ATP-binding protein	9.1119	7.84155	8.47673	9.37355	11.1039	10.2387	86.7477	11.8854	49.3165	11.9894	8.33331	10.1614	0.272457	2.54049	0.261514
RSc1810		polyketide synthase protein	13.6867	6.47227	10.0795	22.9022	70.2756	46.5889	1225.47	66.8353	646.153	101.233	53.048	77.1405	2.20856	6.00238	2.93607
RSc1811		putative siderophore synthetase protein	12.7519	8.40233	10.5771	18.8516	38.4003	28.626	597.237	28.2699	312.753	49.745	31.8673	40.8062	1.43638	4.88601	1.94784
RSc1812		hypothetical protein	37.091	37.6742	37.3826	37.4435	95.1122	66.2779	1811.79	225.48	1018.63	104.07	83.3627	93.7164	0.82616	4.76813	1.32593
RSc1813		transcription regulator protein	19.6796	10.898	15.2888	20.2469	15.5574	17.9021	258.486	28.4178	143.452	26.7824	17.3457	22.0641	0.227658	3.23002	0.529222
RSc1814		hypothetical protein	17.3373	7.67729	12.5073	18.2319	16.6779	17.4549	26.3607	16.3826	21.3717	47.7686	17.4502	32.6094	0.480862	0.772928	1.38252
RSc1815	ripTAL1	Type III effector protein, TAL family	44.6168	27.1284	35.8726	30.2861	34.1592	32.2227	36.2339	32.2498	34.2418	71.2853	34.7556	53.0205	-0.154807	-0.0671217	0.563667
RSc1816		putative transmembrane protein	223.976	159.608	191.792	16.6322	10.9055	13.7689	11.6792	17.4223	14.5508	19.9555	10.6203	15.2879	-3.80006	-3.72038	-3.64908
RSc1817	iucD	putative siderophore biosynthesis oxidoreductase protein	349.325	267.203	308.264	27.8998	25.1474	26.5236	42.9962	32.6266	37.8114	44.823	35.5431	40.1831	-3.53882	-3.02727	-2.93951
RSc1818	metG2	methionyl-tRNA synthetase	341.09	248.981	295.035	24.9029	20.1571	22.53	44.966	26.9856	35.9758	39.5409	29.5522	34.5465	-3.71097	-3.03579	-3.09428
RSc1819		hypothetical protein	241.141	139.916	190.529	15.0886	18.7994	16.944	24.9317	19.6299	22.2808	20.6033	16.8983	18.7508	-3.49116	-3.09613	-3.34498
RSc1820		hypothetical protein	38.7325	27.1025	32.9175	32.8434	24.8269	28.8351	25.7224	29.7856	27.754	22.6828	25.898	24.2904	-0.191026	-0.246159	-0.438469
RSc1821		transcription regulator protein	88.8731	72.3302	80.6017	92.9905	91.4909	92.2407	67.5757	125.027	96.3013	79.8268	90.7679	85.2973	0.194594	0.256747	0.0816915
RSc1822		maleate cis-trans isomerase protein	9.6267	7.3761	8.5014	9.58831	7.49621	8.54226	11.4986	7.83935	9.66897	4.7793	5.06377	4.92154	0.00691737	0.185663	-0.788592
RSc1823		nitrilase protein	7.80701	9.15128	8.47914	6.5664	6.77629	6.67135	7.77281	9.60771	8.69026	5.54397	7.02257	6.28327	-0.345941	0.0354805	-0.432403
RSc1824		fumarylacetoacetate hydrolase family protein	17.1046	10.7664	13.9355	12.1599	9.97107	11.0655	20.1415	10.3783	15.2599	8.17466	9.55033	8.86249	-0.332698	0.130981	-0.65298
RSc1825		putative dioxygenase oxidoreductase protein	9.54922	8.85301	9.20111	5.47355	5.72821	5.60088	13.108	7.54093	10.3245	6.29741	6.44802	6.37271	-0.716155	0.166186	-0.529901
RSc1826		salicylyl-CoA 5-hydroxylase	3.7847	3.62234	3.70352	2.36642	3.20267	2.78455	5.65204	3.6597	4.65587	4.01342	2.55715	3.28529	-0.411456	0.330154	-0.172879
RSc1827		putative 4-hydroxybenzoyl-COA thioesterase protein	3.43521	3.68894	3.56208	2.94748	3.08645	3.01696	4.0428	2.4889	3.26585	4.20115	3.46314	3.83215	-0.23962	-0.125259	0.105434
RSc1828		putative indolepyruvate oxidoreductase subunit B	4.88606	3.15362	4.01984	4.04906	2.53514	3.2921	3.32751	3.01254	3.17002	2.84313	2.9676	2.90536	-0.28813	-0.342644	-0.468419
RSc1829		putative indolepyruvate ferredoxin alpha subunit oxidoreductase protein	4.92597	5.22813	5.07705	4.82376	4.68306	4.75341	6.30127	4.55624	5.42875	5.55084	4.05812	4.80448	-0.0950276	0.0966309	-0.0796102
RSc1832		transcription regulator protein	69.7529	54.4536	62.1033	61.4308	116.75	89.0904	71.1347	100.077	85.6059	99.8608	92.0642	95.9625	0.520601	0.463041	0.627802
RSc1833		putative signal peptide protein	7.94052	7.34896	7.64474	7.56669	8.0499	7.80829	10.48	6.77912	8.62956	9.42436	7.18086	8.30261	0.0305401	0.17482	0.119097
RSc1834		putative transmembrane protein	32.0672	14.8166	23.4419	11.8316	8.65213	10.2419	12.3483	6.41276	9.38053	8.99985	6.63101	7.81543	-1.19461	-1.32135	-1.58469
RSc1835		Cyclase family protein	32.6542	26.9566	29.8054	18.6391	15.4252	17.0322	26.6652	21.3672	24.0162	21.3294	16.5852	18.9573	-0.807313	-0.311566	-0.65282
RSc1836		flavin reductase domain-containing protein	53.2492	34.459	43.8541	41.4192	28.3293	34.8742	35.021	27.4236	31.2223	30.7863	25.1234	27.9549	-0.33055	-0.490135	-0.649613
RSc1837		putative oxygenase subunit protein	34.0637	30.1305	32.0971	20.9105	20.2572	20.5838	28.2863	25.7186	27.0024	25.3869	14.295	19.8409	-0.64093	-0.249353	-0.693962
RSc1838		short chain dehydrogenase	23.436	19.0605	21.2482	13.5	12.3051	12.9025	18.9339	15.1535	17.0437	10.9607	8.27991	9.6203	-0.719688	-0.318105	-1.14319
RSc1839	ripS4, skwp4	Type III effector protein, SKWP family	14.5851	6.8315	10.7083	30.231	11.6097	20.9203	12.9559	7.9135	10.4347	32.901	14.062	23.4815	0.966178	-0.0373403	1.1328
RSc1840		putative aminotransferase protein	3.37017	2.82582	3.098	4.31982	6.82076	5.57029	5.86564	5.44259	5.65412	14.9116	7.14795	11.0298	0.846418	0.867966	1.832
RSc1843		probable transposase protein	23.5092	22.8402	23.1747	13.8828	13.3816	13.6322	19.5539	17.6528	18.6033	13.8254	11.0462	12.4358	-0.765532	-0.316988	-0.898051
RSc1848		hypothetical protein	93.0303	89.3877	91.209	158.332	84.1952	121.264	147.604	69.3988	108.501	66.2939	102.498	84.3959	0.410898	0.250466	-0.112002
RSc1849		putative transcription regulator protein	32.6439	23.5783	28.1111	34.9734	36.4893	35.7313	36.1966	30.6995	33.448	30.852	29.3092	30.0806	0.346051	0.250782	0.0976934
RSc1850		hypothetical protein	30.197	23.347	26.772	23.931	21.5097	22.7203	30.9815	23.5727	27.2771	22.4308	23.3091	22.87	-0.23674	0.0269654	-0.227272
RSc1851		putative transcription regulator protein	235.75	151.126	193.438	373.704	199.228	286.466	400.864	233.74	317.302	197.879	228.546	213.212	0.566493	0.713985	0.140421
RSc1852		multidrug resistance transmembrane protein	11.9045	9.22445	10.5645	18.6823	15.8987	17.2905	19.5316	18.4504	18.991	23.6701	16.7409	20.2055	0.710759	0.846095	0.935527
RSc1853		multidrug resistance transmembrane protein	6.88495	7.78142	7.33319	7.40453	8.88146	8.143	9.22799	9.47475	9.35137	6.49871	7.51855	7.00863	0.15112	0.350738	-0.0653075
RSc1854		putative outer membrane multidrug resistance lipoprotein	11.8649	12.9563	12.4106	13.4719	17.7562	15.614	16.6262	17.8945	17.2604	14.4663	14.2667	14.3665	0.331272	0.475889	0.211136
RSc1855		hypothetical protein	1.89533	5.32105	3.60819	1.78235	0.876429	1.32939	0.778213	0	0.389107	0	1.0062	0.5031	-1.44051	-3.21304	-2.84236
RSc1856		signal peptide protein	732.567	982.281	857.424	124.862	93.2556	109.059	37.0967	288.025	162.561	130.11	97.0277	113.569	-2.9749	-2.39903	-2.91644
RSc1857		putative transcription regulator protein	79.0607	86.7124	82.8865	56.6294	64.0344	60.3319	97.4501	98.2392	97.8447	74.5466	65.5195	70.0331	-0.458217	0.239355	-0.243102
RSc1858	cyoA2	transmembrane cytochrome O ubiquinol oxidase subunit II	9.43084	8.0687	8.74977	6.94761	5.46196	6.20479	8.94585	24.1727	16.5593	7.76305	6.6409	7.20198	-0.495864	0.920323	-0.280853
RSc1859	cyoB2	transmembrane cytochrome O ubiquinol oxidase subunit I	12.522	12.0708	12.2964	11.2857	10.473	10.8794	12.4813	26.4728	19.477	10.3478	8.57481	9.4613	-0.176644	0.663539	-0.378125
RSc1860	cyoC2	transmembrane cytochrome O ubiquinol oxidase (subunit III) oxidoreductase protein	9.55043	6.91979	8.23511	11.4333	8.47548	9.95439	10.855	17.6181	14.2365	8.22687	7.63438	7.93063	0.273545	0.78974	-0.0543534
RSc1861	cyoD2	transmembrane cytochrome O ubiquinol oxidase subunit IV	6.02905	4.8722	5.45063	10.0136	3.24838	6.63099	8.92011	17.6778	13.299	4.42316	8.8371	6.63013	0.282803	1.28682	0.282615
RSc1862	cysI2	sulfite reductase oxidoreductase protein	15.6209	18.4664	17.0436	14.1301	12.4275	13.2788	18.1233	38.5166	28.3199	12.2297	10.9453	11.5875	-0.36011	0.732584	-0.556665
RSc1863		hypothetical protein	45.2221	28.7757	36.9989	34.593	25.4825	30.0378	43.5961	45.3697	44.4829	17.8157	22.4914	20.1535	-0.300706	0.265768	-0.876448
RSc1872	dnaQ	DNA polymerase III subunit epsilon	235.317	157.322	196.32	258.683	169.974	214.328	205.663	202.764	204.214	140.829	182.332	161.581	0.12662	0.0568748	-0.28095
RSc1873	purU	formyltetrahydrofolate deformylase	199.631	206.534	203.082	215.209	261.915	238.562	128.46	294.502	211.481	252.548	275.691	264.12	0.232298	0.0584621	0.379125
RSc1874		hypothetical protein	114.951	124.093	119.522	56.4442	37.0649	46.7546	31.9733	48.9424	40.4579	42.9654	38.7935	40.8795	-1.3541	-1.56278	-1.54783
RSc1875		hypothetical protein	614.745	524.139	569.442	581.787	393.939	487.863	501.943	601.875	551.909	411.766	457.038	434.402	-0.223073	-0.0451185	-0.390518
RSc1876		hypothetical protein	256.035	302.608	279.322	331.365	359.852	345.608	272.474	368.846	320.66	311.592	407.974	359.783	0.307212	0.199118	0.3652
RSc1877		putative aspartyl/asparaginyl BETA-hydroxylase transmembrane protein	407.892	408.607	408.25	390.271	392.531	391.401	383.596	524.687	454.142	384.741	515.79	450.265	-0.0608037	0.153691	0.141325
RSc1878		putative lipoprotein	2073.86	2442.83	2258.35	603.449	366.711	485.08	486.376	451.007	468.692	295.407	298.316	296.861	-2.21897	-2.26856	-2.9274
RSc1879		putative amino acids-binding transmembrane protein	143.613	134.075	138.844	122.197	78.7486	100.473	107.231	167.875	137.553	103.181	103.111	103.146	-0.46666	-0.0134772	-0.428777
RSc1880	prhO	transcription regulator protein	16.3071	24.2276	20.2674	18.2313	33.5679	25.8996	15.0886	24.7814	19.935	24.8453	29.0108	26.928	0.353772	-0.0238539	0.409952
RSc1881		putative transmembrane oxidoreductase protein	9.60565	5.82898	7.71732	10.4075	11.252	10.8298	11.0336	6.80028	8.91694	9.66864	12.8634	11.266	0.488829	0.20845	0.545807
RSc1882	dppB2	peptide ABC transporter transmembrane protein	5.30385	6.77292	6.03838	6.34904	9.43128	7.89016	11.984	6.8297	9.40685	8.47774	9.47642	8.97708	0.385892	0.639549	0.572084
RSc1883	dppC2	peptide ABC transporter transmembrane protein	9.45033	5.77609	7.61321	6.92329	10.3555	8.6394	11.3384	9.24054	10.2895	7.82104	12.9875	10.4043	0.182425	0.434592	0.450599
RSc1884	dppD2	oligopeptide ATP-binding ABC transporter protein	10.1435	7.76042	8.95196	9.24417	16.8322	13.0382	15.8932	11.8821	13.8877	14.3025	15.9337	15.1181	0.542468	0.633527	0.756001
RSc1885	dppF2	oligopeptide ATP-binding ABC transporter protein	7.69708	7.89894	7.79801	7.79393	9.12296	8.45845	9.34058	10.1827	9.76164	9.81015	12.5919	11.201	0.117286	0.324018	0.522453
RSc1886	dppA2	periplasmic dipeptide transport protein precursor	15.497	13.6523	14.5747	17.579	29.7561	23.6675	40.5984	37.3534	38.9759	29.6127	41.2787	35.4457	0.699449	1.41912	1.28215
RSc1887		putative acyl coenzyme A thioester hydrolase protein	10.2863	10.1105	10.1984	8.12786	19.1694	13.6486	15.1539	14.9228	15.0384	22.8554	22.2281	22.5418	0.420413	0.560303	1.14426
RSc1888		hypothetical protein	33.712	22.8368	28.2744	19.5092	36.8867	28.1979	49.8924	41.487	45.6897	38.3282	38.0486	38.1884	-0.00390613	0.692373	0.433638
RSc1889	iorB2	transmembrane isoquinoline 1-oxidoreductase subunit beta oxidoreductase protein	76.3466	61.4018	68.8742	38.7635	60.702	49.7327	42.0676	49.9515	46.0096	81.6775	55.1197	68.3986	-0.469767	-0.58203	-0.00999686
RSc1890	iorA2	isoquinoline 1-oxidoreductase alpha subunit	138.25	198.066	168.158	81.5211	166.631	124.076	106.322	132.72	119.521	184.376	149.426	166.901	-0.438593	-0.492553	-0.0108248
RSc1891		hypothetical protein	21.9272	23.7988	22.863	10.3577	7.81845	9.08807	17.5143	10.7877	14.151	18.7647	10.108	14.4364	-1.33097	-0.692111	-0.663309
RSc1892		two-component system response regulator transcription regulator protein	407.799	707.816	557.808	29.4537	13.8519	21.6528	20.4524	21.1223	20.7873	16.7401	11.0125	13.8763	-4.68714	-4.74599	-5.32907
RSc1893		hypothetical protein	118.418	132.597	125.508	129.124	135.813	132.469	144.267	193.965	169.116	142.794	132.261	137.528	0.0778758	0.43024	0.131947
RSc1894		methyl-accepting chemotaxis transducer transmembrane protein	25.699	14.7684	20.2337	48.5588	29.5886	39.0737	21.3941	21.7296	21.5618	45.9751	22.3002	34.1377	0.949438	0.0917208	0.754604
RSc1895		putative transcription regulator protein	410.448	186.861	298.654	122.451	38.2701	80.3605	140.35	101.359	120.855	52.4431	61.6458	57.0444	-1.89392	-1.30521	-2.38832
RSc1896		putative integrase prophage protein	43.6607	33.8021	38.7314	31.7777	23.3953	27.5865	32.3827	36.2927	34.3377	25.3724	26.6043	25.9883	-0.489541	-0.17371	-0.575639
RSc1897		hypothetical protein	818.76	3365.78	2092.27	337.294	1088.93	713.112	576.591	2003	1289.8	846.443	1631.76	1239.1	-1.55287	-0.697927	-0.755775
RSc1898		phage-like protein	15.7695	12.3789	14.0742	16.7504	9.87702	13.3137	11.676	12.3292	12.0026	10.0233	8.84241	9.43285	-0.0801403	-0.229706	-0.577287
RSc1899		hypothetical protein	10.435	11.8289	11.1319	20.7868	3.25078	12.0188	4.61766	11.1241	7.87088	3.59911	6.23912	4.91911	0.110585	-0.500109	-1.17824
RSc1900		hypothetical protein	2.99004	1.66057	2.32531	6.30097	3.41945	4.86021	2.54197	5.71277	4.12737	0	0	0	1.0636	0.827803	ND
RSc1907		putative DNA-binding repressor transcription regulator protein	50.6092	59.1259	54.8676	46.4015	39.4866	42.9441	25.2065	76.9738	51.0901	47.1187	41.8364	44.4775	-0.353495	-0.102908	-0.302876
RSc1908		signal peptide protein	993.886	1245.96	1119.92	177.403	113.55	145.476	92.0505	188.541	140.296	117.558	189.721	153.639	-2.94454	-2.99686	-2.86578
RSc1910		hypothetical protein	3990.51	3669.88	3830.2	46.9417	40.535	43.7383	36.7047	97.4877	67.0962	40.334	45.6943	43.0142	-6.45238	-5.83504	-6.47646
RSc1911		putative DNA-methyltransferase protein	17.7313	24.805	21.2681	8.49426	5.01364	6.75395	2.4841	12.4736	7.47885	3.31796	6.98027	5.14912	-1.65489	-1.50781	-2.0463
RSc1912		phage-related protein	6.37488	5.00313	5.689	6.4239	6.91944	6.67167	10.0329	5.72543	7.87917	6.15098	5.04783	5.5994	0.229872	0.469866	-0.0229028
RSc1913		phage-like tail protein	2.99951	1.88053	2.44002	3.68074	3.14312	3.41193	4.62008	4.18419	4.40213	3.42272	3.53005	3.47639	0.483695	0.85131	0.510695
RSc1914		phage-related tail transmembrane protein	3.10622	3.23406	3.17014	3.43889	1.98258	2.71073	2.73377	2.08719	2.41048	2.5191	2.75556	2.63733	-0.225862	-0.395226	-0.265468
RSc1916		phage-related protein	9.6658	13.3127	11.4893	14.4762	11.077	12.7766	9.75448	14.6008	12.1776	10.8421	12.4873	11.6647	0.153219	0.0839499	0.0218646
RSc1917		phage major tail tube-like protein	18.0138	19.9216	18.9677	17.8988	12.4881	15.1935	14.7815	20.1643	17.4729	10.8633	13.7973	12.3303	-0.320095	-0.118426	-0.621337
RSc1918		phage tail sheath-like protein	2.18984	3.37397	2.78191	1.93545	1.74483	1.84014	2.03033	2.62214	2.32624	1.92327	2.65601	2.28964	-0.596258	-0.258076	-0.280952
RSc1919		hypothetical protein	5.60183	4.85637	5.2291	4.55221	4.45358	4.50289	4.67363	4.05363	4.36363	2.9737	4.55981	3.76675	-0.21571	-0.261034	-0.47324
RSc1920		putative tail fiber assembly-like protein	5.30424	2.24718	3.77571	4.43955	2.39117	3.41536	1.93496	3.01081	2.47289	2.47845	3.11362	2.79603	-0.14471	-0.610553	-0.433366
RSc1921		putative tail fiber-related protein	8.21248	5.6645	6.93849	6.00703	5.41877	5.7129	6.72786	6.12714	6.4275	3.80936	5.11227	4.46082	-0.280398	-0.110364	-0.637314
RSc1922		tail formation-like protein	2.00507	1.38069	1.69288	1.96531	1.80578	1.88555	1.16382	2.72942	1.94662	0.503002	1.58589	1.04445	0.155502	0.201492	-0.696742
RSc1923		baseplate assembly-like protein	5.42052	3.92786	4.67419	3.986	2.68217	3.33408	3.81996	5.22757	4.52377	4.46395	2.72666	3.5953	-0.487425	-0.0471924	-0.378602
RSc1924		phage baseplate assembly-like protein	11.5185	3.39454	7.45652	4.19614	3.13595	3.66604	3.27797	5.76602	4.522	2.73269	7.42909	5.08089	-1.02428	-0.721543	-0.553421
RSc1925		phage baseplate assembly-like protein	12.6033	16.4148	14.5091	12.709	11.4796	12.0943	8.29219	15.9455	12.1188	19.1141	16.4356	17.7749	-0.262626	-0.259701	0.292884
RSc1929		tail completion-like protein	90.8328	52.128	71.4804	27.483	25.338	26.4105	42.2658	33.4805	37.8731	24.3354	24.1044	24.2199	-1.43644	-0.916372	-1.56135
RSc1930		signal peptide protein	10.2088	5.78464	7.99672	7.59886	3.9838	5.79133	5.94204	9.57446	7.75825	4.45513	6.59707	5.5261	-0.465514	-0.0436771	-0.533147
RSc1931		putative phage-related protein (hydrolase)	8.60654	10.4013	9.50392	7.02252	6.1184	6.57046	8.3766	7.26692	7.82176	5.75068	6.52038	6.13553	-0.532528	-0.281029	-0.631335
RSc1932		putative phage-related transmembrane protein	0.842945	1.8308	1.33687	0.390924	0.75876	0.574842	0	0	0	1.86275	0.429307	1.14603	-1.21762	ND	-0.222219
RSc1933		phage-like transmembrane protein	1.07331	0.288628	0.680969	0.247186	0	0.123593	1.03692	1.31739	1.17715	0.914866	0.541704	0.728285	-2.46199	0.789643	0.096914
RSc1934		bacteriophage protein	3.47833	11.8289	7.65362	3.28212	6.50155	4.89184	3.69413	3.33723	3.51568	8.39792	2.49565	5.44678	-0.645766	-1.12234	-0.490736
RSc1935		bacteriophage protein	2.66911	3.08419	2.87665	1.88502	1.1074	1.49621	0.813061	0.814646	0.813854	2.84059	2.06871	2.45465	-0.943077	-1.82155	-0.228872
RSc1936		bacteriophage protein	4.8894	3.11539	4.00239	3.50893	2.62347	3.0662	3.94696	3.87242	3.90969	1.37214	2.92887	2.1505	-0.384412	-0.0338093	-0.896188
RSc1937		bacteriophage protein	18.2559	20.6664	19.4611	12.877	15.9271	14.402	19.8814	19.7029	19.7921	13.4616	14.7528	14.1072	-0.434323	0.0243314	-0.464165
RSc1938		bacteriophage protein	11.559	10.5122	11.0356	10.1939	6.25603	8.22496	12.1784	10.5255	11.3519	7.64591	7.9472	7.79655	-0.424084	0.0407751	-0.501256
RSc1939		probable terminase (atpase subunit) related protein	1.24947	0.616271	0.932871	0.961823	0.477623	0.719723	0.406885	0.441556	0.424221	0.576436	0.531596	0.554016	-0.374235	-1.13686	-0.751749
RSc1940		terminase (ATPase subunit) related protein	2.33005	3.84005	3.08505	3.80269	2.11257	2.95763	6.66605	2.23056	4.44831	2.52055	2.40479	2.46267	-0.0608523	0.527962	-0.325071
RSc1941		bacteriophage protein	3.6047	1.66265	2.63367	2.63983	1.27625	1.95804	1.92572	3.52086	2.72329	0.927168	1.13752	1.03234	-0.427667	0.0482733	-1.35115
RSc1942		hypothetical protein	15.7068	10.0334	12.8701	6.56666	3.2659	4.91628	6.49748	6.20902	6.35325	3.44374	3.50591	3.47483	-1.38838	-1.01846	-1.88901
RSc1943		hypothetical protein	45.2806	55.1422	50.2114	13.6567	12.3359	12.9963	12.2312	19.6807	15.956	12.9259	16.1192	14.5225	-1.94991	-1.65392	-1.78972
RSc1944		putative VGR-related protein	86.0329	88.341	87.1869	10.3043	11.0781	10.6912	13.0896	13.85	13.4698	11.738	9.43412	10.5861	-3.02769	-2.69438	-3.04195
RSc1949		glycine-rich transmembrane protein	3.65251	0	1.82625	3.51392	0	1.75696	0	0	0	0	0	0	-0.0558069	ND	ND
RSc1950		methyl-accepting chemotaxis transducer transmembrane protein	22.085	15.4368	18.7609	11.8611	6.90552	9.38331	12.1068	7.36576	9.73628	6.00722	9.28336	7.64529	-0.99956	-0.946286	-1.29509
RSc1951		solute:Na+ symporter permease transmembrane protein	47.0018	27.4682	37.235	26.5515	16.7346	21.6431	25.1518	21.0895	23.1207	14.568	17.4077	15.9878	-0.782756	-0.687477	-1.21968
RSc1952	acsA	acetyl-CoA synthetase	509.99	537.217	523.603	261.225	327.874	294.55	412.684	371.278	391.981	281.975	274.896	278.436	-0.829965	-0.417691	-0.911132
RSc1953		hypothetical protein	31.2312	22.2935	26.7624	31.9654	28.3293	30.1473	15.5957	24.9173	20.2565	24.5453	25.3809	24.9631	0.171826	-0.40182	-0.100408
RSc1954		hypothetical protein	188.658	173.898	181.278	192.518	251.663	222.091	168.65	298.179	233.414	194.745	287.757	241.251	0.292944	0.36469	0.412331
RSc1955	fumA	fumarate hydratase protein	275.141	277.889	276.515	546.287	614.606	580.447	47.2491	455.817	251.533	569.315	630.578	599.947	1.06981	-0.13661	1.11748
RSc1956	murI	glutamate racemase	38.5825	19.8607	29.2216	61.8015	39.0098	50.4056	12.2826	23.89	18.0863	34.073	43.6114	38.8422	0.78655	-0.692138	0.41059
RSc1957		putative glutamate symport transmembrane protein	253.514	203.162	228.338	477.072	335.891	406.481	538.726	422.431	480.578	426.725	430.707	428.716	0.832019	1.0736	0.908851
RSc1958		hypothetical protein	130.453	155.486	142.969	152.703	160.622	156.663	155.777	179.772	167.774	148.824	157.53	153.177	0.131952	0.230816	0.0994923
RSc1959		hypothetical protein	209.839	249.99	229.915	178.52	208.654	193.587	285.224	243.185	264.204	270.932	193.394	232.163	-0.248115	0.200558	0.0140406
RSc1960		putative transcriptional regulatory DNA-binding transcription regulator protein	69.9937	162.991	116.492	104.106	135.918	120.012	123.032	154.12	138.576	110.29	104.286	107.288	0.0429435	0.250442	-0.118746
RSc1961		putative ATPase protein	80.4688	74.9768	77.7228	59.6838	38.184	48.9339	67.4325	52.3626	59.8976	42.7106	36.1548	39.4327	-0.667504	-0.375841	-0.978945
RSc1962		putative transmembrane protein	58.923	19.6979	39.3105	65.7874	59.6446	62.716	309.214	23.9751	166.595	82.1838	29.8449	56.0144	0.673921	2.08336	0.510884
RSc1963	tonB	TONB transmembrane protein	103.534	95.6012	99.5676	198.519	238.529	218.524	458.849	101.503	280.176	265.02	307.406	286.213	1.13404	1.49259	1.52334
RSc1964	exbB1	biopolymer transport transmembrane protein	442.035	182.001	312.018	782.296	545.259	663.778	3074.69	671.937	1873.31	577.598	810.347	693.972	1.08907	2.58589	1.15325
RSc1965	exbD1	biopolymer transport transmembrane protein	309.034	221.234	265.134	583.392	538.812	561.102	1817.3	753.853	1285.58	628.432	800.213	714.322	1.08154	2.27762	1.42985
RSc1966	hemP	putative hemin uptake protein	295.79	319.294	307.542	467.757	766.603	617.18	1278.57	372.857	825.713	1594.54	936.1	1265.32	1.00491	1.42486	2.04065
RSc1967	glcG	GLCG protein	1041.24	894.952	968.096	545.262	423.751	484.506	285.568	449.97	367.769	372.284	453.384	412.834	-0.998634	-1.39635	-1.22959
RSc1968		hypothetical protein	67.0541	57.1394	62.0968	33.5507	24.8187	29.1847	21.8615	33.5183	27.6899	23.5626	26.3477	24.9551	-1.08931	-1.16516	-1.31518
RSc1969		hypothetical protein	659.325	1281.05	970.188	526.067	544.21	535.139	1023.3	924.879	974.09	375.244	510.041	442.643	-0.858351	0.00579074	-1.13212
RSc1970		hypothetical protein	50.1292	34.3136	42.2214	18.0675	7.06507	12.5663	13.707	11.7879	12.7475	3.27639	9.69994	6.48817	-1.74842	-1.72777	-2.70209
RSc1972	phaP	putative phasin protein	513.656	309.89	411.773	239.691	132.358	186.024	288.234	217.944	253.089	185.34	107.242	146.291	-1.14636	-0.702204	-1.49301
RSc1973	osmB1	putative osmotically inducible lipoprotein B1 transmembrane	989.824	1370.79	1180.31	249.439	199.043	224.241	98.6817	520.769	309.725	279.393	177.278	228.335	-2.39604	-1.9301	-2.36994
RSc1974		lipooligosaccharide transporter ATP-binding subunit	242.389	369.315	305.852	201.763	335.174	268.469	155.058	390.901	272.98	287.017	313.951	300.484	-0.188081	-0.164041	-0.0255455
RSc1975		putative transmembrane permease ABC transporter protein	176.52	82.5265	129.523	152.883	87.9601	120.422	125.646	122.038	123.842	66.132	96.8325	81.4822	-0.105117	-0.0647104	-0.668653
RSc1976	purF	amidophosphoribosyltransferase	350.025	281.402	315.713	644.026	554.017	599.022	498.088	754.414	626.251	414.151	554.708	484.429	0.923992	0.988125	0.617671
RSc1977	cvpA	colicin V production transmembrane protein	120.877	118.606	119.742	147.641	111.662	129.651	128.899	124.574	126.737	132.318	121.963	127.141	0.114716	0.0819088	0.0865004
RSc1978		hypothetical protein	142.986	129.912	136.449	194.574	147.621	171.098	101.2	93.1629	97.1814	142.691	159.002	150.846	0.326457	-0.489609	0.144719
RSc1979	folC	bifunctional folylpolyglutamate synthase/dihydrofolate synthase	82.0236	63.9759	72.9998	143.31	125.761	134.536	107.581	149.272	128.427	142.687	137.836	140.262	0.882023	0.814979	0.942156
RSc1980	accD	acetyl-CoA carboxylase subunit beta	759.361	1049.68	904.521	904.888	1096.19	1000.54	863.705	1258.92	1061.31	1124.65	1280.31	1202.48	0.145552	0.230624	0.410788
RSc1981	trpA	tryptophan synthase subunit alpha	115.522	69.3365	92.4292	211.425	156.321	183.873	136.9	147.46	142.18	148.906	172.758	160.832	0.992288	0.621297	0.799133
RSc1982		DNA-methyltransferase (DNA-modification methylase) protein	95.5049	65.4807	80.4928	186.202	133.278	159.74	99.01	106.699	102.855	123.479	151.109	137.294	0.988794	0.353673	0.770337
RSc1983	trpB	tryptophan synthase subunit beta	200.031	144.886	172.459	389.797	293.943	341.87	149.093	284.234	216.663	266.418	280.261	273.34	0.987199	0.329207	0.664445
RSc1984	trpF	N-(5'-phosphoribosyl)anthranilate isomerase	174.156	164.201	169.178	175.653	160.943	168.298	152.469	178.679	165.574	162.091	172.305	167.198	-0.0075282	-0.0310701	-0.0169886
RSc1985	truA	tRNA pseudouridine synthase A	46.1986	43.6347	44.9167	50.1522	41.9365	46.0444	29.0658	37.7572	33.4115	45.6043	47.1773	46.3908	0.0357738	-0.426906	0.0465884
RSc1986		hypothetical protein	756.525	591.853	674.189	998.752	660.475	829.613	654.784	614.81	634.797	620.053	595.318	607.686	0.299286	-0.0868578	-0.149828
RSc1987	asd	aspartate-semialdehyde dehydrogenase	436.223	444.844	440.534	742.022	994.648	868.335	1180.11	1061.01	1120.56	1039.45	1274	1156.72	0.979	1.3469	1.39272
RSc1988	leuB1	3-isopropylmalate dehydrogenase	362.147	326.326	344.236	467.678	407.546	437.612	226.109	346.488	286.298	375.385	585.15	480.267	0.346252	-0.26588	0.480438
RSc1989	leuD	isopropylmalate isomerase small subunit	509.912	528.615	519.264	583.073	411.613	497.343	263.579	444.598	354.089	397.009	543.227	470.118	-0.0622256	-0.552357	-0.143444
RSc1990	leuC	isopropylmalate isomerase large subunit	366.734	371.036	368.885	494.053	361.892	427.972	172.142	293.445	232.793	332.38	451.439	391.909	0.214347	-0.66412	0.0873494
RSc1991	gltA	type II citrate synthase	1155.28	1279.21	1217.24	2299.22	2325.64	2312.43	1756.98	2599.22	2178.1	1831.2	2837.55	2334.38	0.92579	0.839451	0.939417
RSc1992		hypothetical protein	194.31	114.451	154.38	315.886	181.904	248.895	103.488	209.864	156.676	127.064	177.465	152.264	0.689047	0.0212937	-0.0199109
RSc1993	sdhB	succinate dehydrogenase iron-sulfur subunit	850.097	1117.38	983.739	1562.52	1620.11	1591.32	503.256	1698.6	1100.93	1517.13	1913.26	1715.2	0.693873	0.162373	0.802026
RSc1994	sdhA	succinate dehydrogenase flavoprotein subunit	780.475	987.357	883.916	1420.09	1498.88	1459.49	553.202	1490.68	1021.94	1458.17	1754.88	1606.53	0.723478	0.209331	0.861962
RSc1995	sdhD	putative transmembrane succinate dehydrogenase (hydrophobic membrane anchor subunit) oxidoreductase protein	870.236	736.372	803.304	1299.56	777.244	1038.4	291.34	1070.04	680.69	929.695	970.812	950.254	0.370347	-0.238948	0.242366
RSc1996	sdhC	putative transmembrane succinate dehydrogenase (cytochrome B-556 subunit) oxidoreductase protein	1229.05	1257.53	1243.29	1482.88	1468.51	1475.7	476.598	1688.2	1082.4	1497.72	1921.1	1709.41	0.247232	-0.19993	0.459336
RSc1997		transcription regulator protein	224.787	152.932	188.859	276.376	124.743	200.559	138.394	177.528	157.961	142.878	191.286	167.082	0.0867169	-0.257745	-0.176757
RSc1998	mdh	malate dehydrogenase	1595.88	1767.64	1681.76	2210.34	2633.85	2422.1	3093.66	2687.7	2890.68	2151.71	2880.3	2516.01	0.526284	0.781437	0.581163
RSc1999		lyase protein	48.8387	46.2177	47.5282	68.3745	44.5919	56.4832	34.44	43.5936	39.0168	35.3906	39.6166	37.5036	0.249038	-0.284688	-0.341755
RSc2000	prpB	2-methylisocitrate lyase	87.5134	63.6185	75.566	114.574	80.4585	97.5162	69.0383	85.9595	77.4989	58.3215	66.7546	62.538	0.367906	0.0364395	-0.273002
RSc2001		signal peptide protein	638.878	573.888	606.383	844.872	886.795	865.833	696.517	1068.97	882.744	728.908	984.702	856.805	0.51386	0.541765	0.498738
RSc2002	prpD	2-methylcitrate dehydratase	162.046	179.437	170.742	185.822	241.126	213.474	160.026	257.816	208.921	196.494	239.409	217.952	0.322247	0.291144	0.352193
RSc2003	acnA	aconitate hydratase	920.332	1096.08	1008.21	934.723	1186.34	1060.53	374.039	1145.07	759.554	1062.07	1239.68	1150.88	0.072997	-0.408565	0.190941
RSc2004		signal peptide protein	189.533	176.659	183.096	204.971	142.858	173.915	195.332	169.513	182.423	127.129	127.787	127.458	-0.0742221	-0.00531659	-0.522578
RSc2005		hypothetical protein	544.115	569.838	556.976	713.9	786.227	750.063	686.784	1021.8	854.292	755.174	588.297	671.736	0.429396	0.617113	0.270277
RSc2006		transport binding transmembrane protein	357.571	447.873	402.722	426.811	552.359	489.585	452.219	502.822	477.52	389.989	485.993	437.991	0.281775	0.245778	0.121117
RSc2007		lipoprotein transmembrane	457.819	412.094	434.957	596.293	518.651	557.472	303.686	524.617	414.151	450.162	494.333	472.248	0.358028	-0.0707125	0.118672
RSc2008		hypothetical protein	200.306	158.452	179.379	220.745	204.362	212.553	232.247	198.53	215.389	146.27	208.482	177.376	0.244815	0.26393	-0.0162002
RSc2009		hypothetical protein	140.221	197.344	168.782	164.242	221.896	193.069	139.82	260.242	200.031	221.541	305.606	263.573	0.193951	0.245058	0.64304
RSc2010		hypothetical protein	107.21	47.9968	77.6034	106.733	55.6198	81.1764	107.3	64.2092	85.7546	51.394	63.3463	57.3701	0.0649405	0.144094	-0.43582
RSc2011		putative aminotransferase	159.308	131.363	145.335	159.721	191.139	175.43	153.482	218.558	186.02	149.009	156.876	152.942	0.271508	0.356071	0.0736022
RSc2012	gstH	gst-related protein	659.68	473.727	566.703	398.281	436.957	417.619	647.166	714.243	680.705	436.659	406.625	421.642	-0.440407	0.264435	-0.426576
RSc2013	paaH2	3-hydroxybutyryl-CoA dehydrogenase	73.2118	61.1405	67.1762	37.5374	108.29	72.9137	45.3528	259.551	152.452	80.4224	71.2349	75.8286	0.118241	1.18233	0.174794
RSc2014	paaG2	enoyl-CoA hydratase	161.897	112.187	137.042	79.4858	144.181	111.833	100.239	268.438	184.339	112.534	92.1942	102.364	-0.293267	0.427739	-0.420908
RSc2015		putative phosphoglycerate mutase protein	117.737	53.4354	85.5862	57.8738	56.615	57.2444	49.4678	75.9756	62.7217	42.4779	41.2913	41.8846	-0.580244	-0.448414	-1.03096
RSc2016		hypothetical protein	173.585	142.565	158.075	74.3852	93.178	83.7816	98.4749	190.52	144.497	98.633	81.4873	90.0601	-0.915904	-0.129565	-0.811648
RSc2017		hypothetical protein	201.514	161.054	181.284	70.9424	72.7714	71.8569	85.8049	76.6721	81.2385	70.1398	66.9005	68.5202	-1.33505	-1.15802	-1.40365
RSc2018		transcription regulator protein	30.9485	22.5012	26.7248	25.6184	20.9667	23.2925	26.3513	20.2744	23.3128	20.867	25.2501	23.0586	-0.198313	-0.197056	-0.21288
RSc2019		signal peptide protein	58.3636	58.053	58.2083	44.0027	65.6461	54.8244	38.5274	366.702	202.615	45.4423	53.3587	49.4005	-0.0864068	1.79944	-0.236699
RSc2020		acyl-CoA dehydrogenase oxidoreductase protein	149.48	131.19	140.335	94.1211	157.134	125.628	81.0846	446.162	263.623	86.4817	70.0988	78.2903	-0.159722	0.909603	-0.84197
RSc2021		putative GST-related protein	578.92	563.578	571.249	440.986	393.048	417.017	609.499	438.216	523.858	296.251	355.007	325.629	-0.454014	-0.124945	-0.810891
RSc2022		hypothetical protein	145.96	110.519	128.24	48.314	40.0544	44.1842	48.2011	30.5849	39.393	35.2651	38.6748	36.9699	-1.53724	-1.70283	-1.79442
RSc2023		hypothetical protein	518.244	286.064	402.154	177.151	76.3536	126.752	134.61	107.838	121.224	69.6019	70.7903	70.1961	-1.66574	-1.73007	-2.51829
RSc2024		hypothetical protein	401.052	214.104	307.578	31.2813	23.4192	27.3503	27.5699	31.6371	29.6035	24.7832	27.5038	26.1435	-3.49133	-3.37711	-3.55643
RSc2025		hypothetical protein	940.192	658.772	799.482	25.7998	29.4682	27.634	20.8512	34.8142	27.8327	18.8083	21.058	19.9331	-4.85455	-4.84421	-5.32582
RSc2026		hypothetical protein	2037.47	706.793	1372.13	51.7681	31.313	41.5405	22.6088	73.898	48.2534	12.6245	26.0862	19.3554	-5.04575	-4.82964	-6.14754
RSc2027		hypothetical protein	242.273	89.6407	165.957	12.3484	10.2241	11.2862	3.99472	11.3791	7.68691	5.65757	4.38303	5.0203	-3.87817	-4.43226	-5.04689
RSc2028		hypothetical protein	22.1242	10.6591	16.3916	22.79	7.07416	14.9321	8.1841	26.7852	17.4847	11.1139	10.2436	10.6788	-0.134546	0.0931278	-0.618218
RSc2029	ureG	urease accessory protein	94.8424	63.2643	79.0533	130.492	104.663	117.577	115.856	177.474	146.665	95.8837	118.777	107.33	0.572714	0.891626	0.44116
RSc2030	ureF	urease accessory protein UreF	101.055	118.92	109.988	123.988	158.621	141.305	95.521	128.123	111.822	118.309	142.039	130.174	0.361468	0.0238645	0.243102
RSc2031	ureE	urease accessory protein UreE	175.671	259.123	217.397	212.696	234.194	223.445	154.163	279.855	217.009	216.278	266.56	241.419	0.0395877	-0.00257716	0.151207
RSc2032	ureC	urease subunit alpha	252.049	337.527	294.788	313.064	343.964	328.514	284.569	442.223	363.396	304.121	349.027	326.574	0.156277	0.301865	0.147732
RSc2033	ureB	urease subunit beta protein	171.45	130.178	150.814	226.325	195.095	210.71	178.677	182.374	180.525	143.017	164.948	153.983	0.482488	0.259432	0.029996
RSc2034	ureJ	urease accessory UREJ transmembrane protein	217.264	87.4434	152.354	243.436	122.148	182.792	152.605	100.27	126.438	90.7081	127.881	109.295	0.262778	-0.269	-0.479203
RSc2035	ureA	urease subunit gamma protein	145.748	246.428	196.088	158.198	328.391	243.295	146.193	317.922	232.058	253.353	293.043	273.198	0.311202	0.242981	0.478446
RSc2036	ureD	urease accessory protein ureD	121.172	102.679	111.925	139.055	122.474	130.764	131.9	137.413	134.656	84.1164	113.31	98.7132	0.224432	0.266745	-0.181224
RSc2037		ABC transporter ATP-binding protein	19.4326	19.2249	19.3287	14.0477	12.5252	13.2865	12.2227	15.7258	13.9742	11.7227	9.90257	10.8126	-0.540793	-0.467977	-0.83803
RSc2038		ABC transporter ATP-binding protein	17.5831	16.0242	16.8037	12.9833	9.65174	11.3175	11.0064	10.0777	10.542	10.1485	8.42404	9.28627	-0.570217	-0.672619	-0.855604
RSc2039		ABC transporter permease	9.07594	8.61711	8.84652	6.18372	3.55353	4.86862	4.47014	5.29795	4.88405	3.33642	4.02165	3.67903	-0.861596	-0.857034	-1.26578
RSc2040		ABC transporter permease	10.8175	10.1683	10.4929	8.53287	7.94973	8.2413	6.18427	6.9695	6.57688	7.11276	6.27401	6.69338	-0.34847	-0.673937	-0.648606
RSc2041		putative urea/short-chain amide-binding signal peptide protein	48.8473	41.1224	44.9848	29.863	22.8937	26.3783	21.3528	32.5057	26.9292	25.3926	21.8948	23.6437	-0.770085	-0.740265	-0.927983
RSc2042		hypothetical protein	251.992	169.44	210.716	157.609	130.512	144.06	140.872	176.253	158.562	226.145	125.126	175.636	-0.548625	-0.410248	-0.262715
RSc2043		hypothetical protein	437.566	191.6	314.583	260.019	179.078	219.548	243.728	285.574	264.651	303.818	169.476	236.647	-0.518901	-0.24935	-0.410704
RSc2044		putative acyl-CoA dehydrogenase oxidoreductase protein	318.658	170.781	244.72	183.907	219.567	201.737	142.093	213.014	177.553	336.085	158.089	247.087	-0.278653	-0.462875	0.01389
RSc2045		putative acyl-CoA dehydrogenase oxidoreductase protein	431.353	320.085	375.719	252.632	436.037	344.334	318.709	857.784	588.246	565.842	304.697	435.269	-0.125843	0.646767	0.212255
RSc2046		hypothetical protein	477.856	646.078	561.967	456.216	790.826	623.521	559.941	1570.68	1065.31	1359.58	859.693	1109.64	0.149953	0.922717	0.98153
RSc2047		hypothetical protein	168.283	142.978	155.63	224.962	176.579	200.77	92.3779	196.949	144.663	189.297	198.525	193.911	0.367422	-0.105424	0.31727
RSc2048		hypothetical protein	149.741	135.67	142.706	227.56	188.494	208.027	120.834	228.754	174.794	240.802	275.511	258.156	0.54373	0.292615	0.855205
RSc2049	nuoN	NADH dehydrogenase subunit N	310.453	235.208	272.83	515.975	390.709	453.342	231.484	433.016	332.25	411.758	444.513	428.135	0.732595	0.284264	0.650063
RSc2050	nuoM	NADH dehydrogenase subunit M	365.229	268.38	316.804	617.982	489.396	553.689	251.999	523.088	387.543	457.065	637.148	547.106	0.805483	0.290765	0.788229
RSc2051	nuoL	NADH dehydrogenase subunit L	376.446	386.505	381.476	583.074	525.695	554.385	227.803	524.667	376.235	517.107	686.095	601.601	0.539297	-0.0199563	0.657217
RSc2052	nuoK	NADH dehydrogenase subunit K	304.056	208.868	256.462	473.377	308.933	391.155	141.232	327.758	234.495	280.137	319.872	300.005	0.608995	-0.129188	0.226239
RSc2053	nuoJ	NADH dehydrogenase subunit J	214.643	200.931	207.787	315.387	300.125	307.756	123.759	349.659	236.709	486.732	290.313	388.523	0.566682	0.188009	0.902893
RSc2054	nuoI	NADH dehydrogenase subunit I	327.07	409.013	368.041	552.197	563.945	558.071	216.126	577.188	396.657	652.231	718.998	685.615	0.60058	0.108024	0.897529
RSc2055	nuoH	NADH dehydrogenase subunit H	399.518	302.073	350.795	656.196	463.774	559.985	266.358	442.56	354.459	453.819	624.266	539.043	0.674758	0.0149885	0.619769
RSc2056	nuoG	NADH dehydrogenase subunit G	513.853	449.054	481.453	834.362	681.606	757.984	309.612	588.875	449.244	655.224	798.037	726.63	0.654771	-0.0998988	0.593825
RSc2057	nuoF	NADH dehydrogenase I chain F	514.695	660.722	587.708	865.028	897.059	881.043	340.267	844.685	592.476	819.558	998.044	908.801	0.584112	0.011656	0.628864
RSc2058	nuoE	NADH dehydrogenase subunit E	489.167	589.955	539.561	844.061	803.897	823.979	347.178	716.941	532.06	745.301	912.78	829.041	0.610821	-0.0201985	0.619657
RSc2059	nuoD	NADH dehydrogenase subunit D	579.704	621.474	600.589	1069.97	785.596	927.783	352.507	775.007	563.757	750.465	868.333	809.399	0.627409	-0.0913046	0.430473
RSc2060	nuoC	NADH dehydrogenase subunit C	365.19	227.657	296.423	694.244	318.972	506.608	173.234	403.369	288.302	438.781	362.72	400.75	0.77321	-0.0400815	0.435044
RSc2061	nuoB	NADH dehydrogenase subunit B	501.792	451.303	476.548	805.341	532.469	668.905	296.242	634.751	465.496	720.035	653.33	686.683	0.489181	-0.0338497	0.527023
RSc2062	nuoA	NADH dehydrogenase subunit A	363.821	502.125	432.973	470.218	373.074	421.646	159.914	403.633	281.774	446.819	522.523	484.671	-0.0382448	-0.619741	0.162729
RSc2063	secG	preprotein translocase subunit SecG	239.795	133.896	186.845	307.932	168.714	238.323	248.47	196.045	222.257	205.732	272.4	239.066	0.351072	0.250386	0.355563
RSc2064	tpiA	triosephosphate isomerase	241.027	123.074	182.05	313.365	149.566	231.466	144.93	142.028	143.479	231.212	204.576	217.894	0.346458	-0.343499	0.259288
RSc2065		putative NADPH quinone oxidoreductase oxidoreductase protein	125.117	97.5977	111.357	120.162	102.863	111.513	102.474	97.222	99.848	79.7753	87.9073	83.8413	0.00200865	-0.157391	-0.409464
RSc2066		hypothetical protein	180.199	149.619	164.909	166.984	120.192	143.588	97.7597	166.575	132.167	100.077	116.079	108.078	-0.199735	-0.319304	-0.609597
RSc2067	pnp	polynucleotide phosphorylase/polyadenylase	737.446	757.416	747.431	1272.55	1375.12	1323.84	1181.91	1429.98	1305.95	1307.53	1558.6	1433.07	0.824711	0.805082	0.939092
RSc2068		putative signal peptide protein	173.328	35.7076	104.518	138.894	451.378	295.136	151.338	165.959	158.649	50.6162	225.596	138.106	1.49763	0.602085	0.402028
RSc2069	rpsO	30S ribosomal protein S15	2392.37	2945.96	2669.16	3711.43	3770.93	3741.18	2256.2	4979.17	3617.68	4220.02	6444.23	5332.12	0.487105	0.438678	0.998322
RSc2070		transporter signal peptide protein	17.9524	13.8987	15.9256	27.4197	18.5304	22.975	9.67154	19.1389	14.4052	19.1158	19.0155	19.0656	0.528725	-0.144752	0.259633
RSc2071		hypothetical protein	145.116	170.182	157.649	143.03	98.5533	120.792	57.1226	89.08	73.1013	106.859	94.9997	100.929	-0.384195	-1.10875	-0.64337
RSc2072	leuA1	2-isopropylmalate synthase	863.259	1094.61	978.934	919.076	1159.11	1039.09	262.088	1242.21	752.149	793.972	855.26	824.616	0.0860405	-0.380194	-0.24749
RSc2073	pssA	putative CDP-diacylglycerol--serine O- phosphatidyltransferase protein	170.131	182.495	176.313	184.284	186.005	185.144	129.09	213.415	171.252	179.674	194.082	186.878	0.0705128	-0.0420138	0.0839579
RSc2074		phosphatidylserine decarboxylase	182.756	129.087	155.921	213.301	156.771	185.036	123.719	238.555	181.137	152.151	184.9	168.526	0.246986	0.216261	0.112147
RSc2075	ilvC	ketol-acid reductoisomerase	970.845	1115.58	1043.21	1231.18	1324.57	1277.88	1241.75	1587.71	1414.73	1288.22	1863.92	1576.07	0.292714	0.439494	0.595299
RSc2076	ilvH	acetolactate synthase 3 regulatory subunit	378.514	367.836	373.175	677.671	442.083	559.877	389.421	396.583	393.002	429.869	585.045	507.457	0.585258	0.0746843	0.443433
RSc2077	ilvI	acetolactate synthase 3 catalytic subunit	428.763	410.594	419.678	749.07	552.505	650.788	295.988	532.232	414.11	538.51	473.36	505.935	0.632902	-0.0192705	0.269667
RSc2078		RNA polymerase factor sigma-70	179.795	197.512	188.654	199.652	175.761	187.707	130.533	322.093	226.313	188.302	191.907	190.105	-0.00726026	0.262581	0.0110538
RSc2079		hypothetical protein	788.537	654.988	721.763	661.001	482.926	571.963	405.735	518.422	462.079	521.317	434.672	477.995	-0.335601	-0.643386	-0.59453
RSc2080		hypothetical protein	296.444	286.982	291.713	270.251	240.524	255.387	128.292	247.913	188.103	298.402	270.358	284.38	-0.191862	-0.633031	-0.0367297
RSc2081		hypothetical protein	83.8858	41.7406	62.8132	60.9943	38.3701	49.6822	59.9089	36.3436	48.1262	33.488	47.7649	40.6264	-0.338339	-0.384244	-0.628648
RSc2082		putative lipase transmembrane protein	18.2681	13.4309	15.8495	19.1436	15.3219	17.2327	14.3235	8.58063	11.4521	12.3277	14.2417	13.2847	0.120716	-0.46883	-0.254672
RSc2083		hypothetical protein	6.64644	6.38975	6.5181	8.78788	4.17069	6.47928	5.78973	5.1653	5.47752	8.10238	5.23352	6.66795	-0.00861576	-0.250929	0.0327929
RSc2084		hypothetical protein	10.4896	10.9859	10.7378	10.7998	10.7672	10.7835	10.1588	11.7569	10.9579	8.13705	9.39501	8.76603	0.00613379	0.029273	-0.292696
RSc2085	dgkA	diacylglycerol kinase transmembrane protein	16.5378	10.7446	13.6412	14.794	6.84444	10.8192	8.36053	9.26211	8.81132	5.2532	9.64962	7.45141	-0.334374	-0.63054	-0.872385
RSc2086		putative transcription regulator protein	265.881	514.706	390.293	225.28	403.083	314.182	237.262	576.319	406.79	370.637	389.567	380.102	-0.312961	0.0597266	-0.0381728
RSc2087		hypothetical protein	130.615	104.877	117.746	114.48	105.496	109.988	122.998	161.806	142.402	105.26	110.827	108.043	-0.0983319	0.274291	-0.124066
RSc2088		hypothetical protein	59.2361	32.8397	46.0379	73.0426	49.8726	61.4576	47.7369	66.9313	57.3341	42.4236	50.8375	46.6305	0.416769	0.316571	0.0184534
RSc2089		putative transmembrane protein	60.7654	35.7436	48.2545	84.0233	53.4326	68.728	49.5124	57.1962	53.3543	49.7028	58.0255	53.8642	0.510233	0.144941	0.158662
RSc2090		putative oxygen-binding protein (globin)	97.9395	112.854	105.397	125.076	155.181	140.129	95.9149	171.788	133.851	152.783	131.092	141.938	0.41092	0.344802	0.429425
RSc2091		hypothetical protein	45.4407	30.9642	38.2024	55.2872	40.8862	48.0867	42.4973	46.1465	44.3219	37.1512	36.8206	36.9859	0.331973	0.214355	-0.0466898
RSc2092		hypothetical protein	158.229	133.784	146.007	177.96	148.825	163.392	173.985	172.843	173.414	236.784	152.86	194.822	0.162309	0.248188	0.416124
RSc2093		signal peptide protein	235.916	169.504	202.71	231.672	148.62	190.146	237.569	269.859	253.714	239.754	160.462	200.108	-0.0923097	0.323786	-0.0186384
RSc2094		transcription regulator protein	115.883	129.523	122.703	124.276	105.999	115.137	81.1932	124.763	102.978	111.196	101.59	106.393	-0.0918127	-0.252833	-0.205767
RSc2095	xdhA	putative xanthine dehydrogenase (subunit A) oxidoreductase protein	209.515	246.504	228.01	225.239	180.345	202.792	142.484	186.861	164.673	248.277	273.199	260.738	-0.169093	-0.469494	0.193507
RSc2096	xdhB	xanthine dehydrogenase subunit B	178.428	152.738	165.583	151.441	100.94	126.191	75.2861	117.308	96.2971	110.032	97.5324	103.782	-0.391951	-0.781991	-0.673996
RSc2097	xdhC	xanthine dehydrogenase protein	85.2703	64.8449	75.0576	62.8721	33.9304	48.4013	33.7949	40.0157	36.9053	42.7975	41.4478	42.1227	-0.632954	-1.02417	-0.833402
RSc2098	add	adenosine deaminase	144.41	163.035	153.722	139.323	151.627	145.475	70.9736	157.002	113.988	133.494	147.813	140.654	-0.0795571	-0.431449	-0.128183
RSc2099	guaD	guanine deaminase	101.184	106.964	104.074	92.3953	69.5778	80.9865	51.0836	69.8088	60.4462	68.2137	76.4049	72.3093	-0.361855	-0.783886	-0.525357
RSc2100		hypothetical protein	12.8309	10.6556	11.7432	12.2663	12.5939	12.4301	5.26974	12.8676	9.06867	14.1739	13.9323	14.0531	0.0820062	-0.372869	0.259057
RSc2101	ripAJ	Type III effector protein	9.76143	6.04807	7.90475	21.392	68.3192	44.8556	17.8075	12.4281	15.1178	293.739	84.3224	189.031	2.5045	0.935456	4.57976
RSc2102		transcription regulator protein	1.94951	2.55008	2.24979	3.46074	1.75782	2.60928	2.00991	2.95209	2.481	1.66297	1.85275	1.75786	0.213858	0.141128	-0.355973
RSc2103		amino-acid-binding periplasmic (PBP) ABC transporter protein	8.54503	8.2729	8.40897	8.16956	8.624	8.39678	8.62438	6.88896	7.75667	7.82282	9.62161	8.72222	-0.00209205	-0.116491	0.0527663
RSc2104		amino-acid transmembrane ABC transporter protein	13.0617	8.24475	10.6532	7.64553	4.73054	6.18804	7.81543	5.40631	6.61087	9.09038	8.08867	8.58953	-0.783737	-0.688378	-0.31064
RSc2105		amino-acid transmembrane ABC transporter protein	17.1235	11.514	14.3187	10.6796	8.49082	9.58521	10.022	12.2728	11.1474	9.97192	11.3567	10.6643	-0.579024	-0.361198	-0.425115
RSc2106		amino-acid ATP-binding ABC transporter protein	60.2062	37.622	48.9141	15.6351	11.9593	13.7972	15.0467	21.0412	18.0439	12.1707	11.41	11.7904	-1.82587	-1.43874	-2.05264
RSc2107	rsl	fucose-binding lectin protein	10130.3	6784.68	8457.49	14.473	16.5735	15.5233	17.2042	15.4134	16.3088	10.836	10.8524	10.8442	-9.08966	-9.01844	-9.60716
RSc2108		porin signal peptide protein	48.6496	32.3574	40.5035	17.4686	17.6794	17.574	20.6953	28.564	24.6296	12.3609	15.0871	13.724	-1.2046	-0.71765	-1.56135
RSc2109		hypothetical protein	17.3825	19.8312	18.6069	12.7521	16.7328	14.7425	15.2723	29.9734	22.6228	15.7446	16.9872	16.3659	-0.335858	0.281947	-0.185141
RSc2110	aldH	aldehyde dehydrogenase	34.618	30.0521	32.3351	20.5111	31.0588	25.785	36.4259	43.803	40.1144	22.6788	25.1102	23.8945	-0.32657	0.311023	-0.43642
RSc2111		dihydrodipicolinate synthase	43.8887	30.8618	37.3753	27.8223	26.2695	27.0459	46.2943	39.3397	42.817	24.9151	26.9147	25.9149	-0.466673	0.1961	-0.528301
RSc2112		metabolite transporter	11.8641	11.3652	11.6147	6.1632	9.30126	7.73223	9.73876	13.1213	11.43	7.16798	7.99212	7.58005	-0.586989	-0.0231165	-0.615666
RSc2113		putative oxidoreductase protein	24.9843	24.5952	24.7897	17.2991	21.2939	19.2965	20.6956	29.9511	25.3233	19.306	19.6252	19.4656	-0.361405	0.0307245	-0.348817
RSc2114		transcription regulator protein	170.26	185.19	177.725	159.264	135.927	147.596	314.55	231.874	273.212	186.858	214.693	200.776	-0.267998	0.620374	0.175937
RSc2115		hypothetical protein	112.888	213.695	163.291	104.475	104.787	104.631	93.5056	58.967	76.2363	122.003	80.4229	101.213	-0.642139	-1.0989	-0.690056
RSc2116		putative transthyretin-like protein precursor	108.963	268.58	188.772	162.647	153.203	157.925	98.8656	57.6141	78.2399	126.278	102.483	114.381	-0.257401	-1.27067	-0.7228
RSc2117		transcription regulator protein	309.524	608.277	458.901	469.785	296.206	382.995	379.594	115.86	247.727	287.631	220.066	253.849	-0.260854	-0.88943	-0.854214
RSc2118		putative xanthine permease transmembrane protein	89.2291	169.427	129.328	89.1683	87.7171	88.4427	63.1123	30.3402	46.7263	101.566	65.6793	83.6226	-0.54822	-1.46873	-0.62907
RSc2119	atzB	hydroxydechloroatrazine ethylaminohydrolase	84.5446	148.772	116.658	68.5552	68.2971	68.4262	34.6408	28.9096	31.7752	77.3962	54.7063	66.0512	-0.769669	-1.87632	-0.820631
RSc2120		hypothetical protein	79.9535	270.07	175.012	68.3243	108.746	88.5351	40.9936	61.628	51.3108	109.645	92.6141	101.13	-0.98313	-1.77012	-0.791247
RSc2121		hypothetical protein	40.9953	84.6046	62.8	34.9258	37.3654	36.1456	20.8543	19.1531	20.0037	48.8015	36.9037	42.8526	-0.796943	-1.6505	-0.551381
RSc2122		hypothetical protein	2.52883	5.95011	4.23947	7.03663	2.65566	4.84614	1.54796	6.91525	4.23161	1.86275	4.72237	3.29256	0.192954	-0.00267895	-0.364674
RSc2123	maeB1	malic enzyme	662.431	642.427	652.429	1247.7	1064.85	1156.28	1367.14	1385.36	1376.25	925.603	1202.1	1063.85	0.825592	1.07685	0.705404
RSc2124		lipoprotein transmembrane	1045.88	1307.05	1176.47	1028.06	766.153	897.106	1237.9	936.88	1087.39	711.374	608.071	659.723	-0.391107	-0.113589	-0.834527
RSc2125	pepN	aminopeptidase N	218.795	258.986	238.89	248.815	265.557	257.186	277.117	257.692	267.404	227.603	249.438	238.52	0.106463	0.162674	-0.00223622
RSc2126	fbp	fructose-1,6-bisphosphatase	547.599	625.22	586.409	584.267	596.337	590.302	703.673	641.972	672.822	496.26	624.841	560.551	0.00954475	0.198317	-0.0650641
RSc2127	dalR	putative transcriptional regulator (repressor) transcription regulator protein	151.306	104.601	127.954	173.987	127.998	150.993	113.188	143.267	128.227	91.3637	108.832	100.098	0.238857	0.00308609	-0.354209
RSc2128	dalK	putative D-arabinitol kinase protein	75.945	59.0659	67.5054	110.248	80.155	95.2015	65.2323	83.6477	74.44	69.7827	69.676	69.7294	0.49598	0.141074	0.0467621
RSc2129	dalD	putative D-arabinitol dehydrogenase oxidoreductase protein	79.311	75.3352	77.3231	86.55	66.9223	76.7362	64.0076	88.6047	76.3062	70.8979	61.3753	66.1366	-0.0109931	-0.0191001	-0.225451
RSc2130	ripS6, skwp6	putative Type III effector protein, SKWP family	22.6185	15.3847	19.0016	12.8888	9.30934	11.0991	12.0207	12.7414	12.3811	9.31235	10.2691	9.79073	-0.775682	-0.617987	-0.956633
RSc2132	ripJ	Type III effector protein	19.3331	19.191	19.2621	15.135	10.7183	12.9266	17.1167	23.7173	20.417	17.9574	14.1161	16.0367	-0.575413	0.0840096	-0.264379
RSc2133		hypothetical protein	2.2732	4.99013	3.63166	4.76787	0.514877	2.64137	2.00777	3.80984	2.90881	2.46303	4.68662	3.57482	-0.459343	-0.320205	-0.0227585
RSc2134		hypothetical protein	0.859013	0.933391	0.896202	1.1955	1.9336	1.56455	0.393443	0.828555	0.610999	0.94796	1.31327	1.13061	0.803852	-0.552654	0.335212
RSc2135		hypothetical protein	14.5077	11.9069	13.2073	14.3054	10.3545	12.33	14.3166	15.8504	15.0835	10.0658	11.18	10.6229	-0.0991686	0.191636	-0.314158
RSc2136		porin signal peptide protein	21.0415	15.8043	18.4229	21.6244	11.4367	16.5306	26.5263	18.7189	22.6226	14.7522	11.4249	13.0885	-0.156365	0.296265	-0.493195
RSc2137		hypothetical protein	15.2973	9.25022	12.2738	15.8338	12.0053	13.9196	13.1711	15.5745	14.3728	13.8773	10.2053	12.0413	0.181535	0.227764	-0.0275861
RSc2138		hypothetical protein	12.0581	11.6933	11.8757	15.5768	10.8279	13.2023	8.63237	18.267	13.4497	14.9707	6.39928	10.685	0.152782	0.17956	-0.152427
RSc2139	ripA1, awr1	Type III effector protein, AWR family, AWR protein 1	7.43616	5.52456	6.48036	5.16873	4.15186	4.66029	6.00114	5.94889	5.97501	3.59247	3.64043	3.61645	-0.475653	-0.117132	-0.8415
RSc2140		sugar ATP-binding ABC transporter protein	33.8944	25.1912	29.5428	19.6406	16.732	18.1863	18.4954	20.0367	19.266	16.0274	17.7393	16.8834	-0.699955	-0.616746	-0.807205
RSc2141		hypothetical protein	13.3779	10.1557	11.7668	8.77826	6.02851	7.40339	4.61289	5.38879	5.00084	5.58313	5.99747	5.7903	-0.668465	-1.23448	-1.02301
RSc2142		transmembrane ABC transporter protein	17.4717	11.4951	14.4834	8.09631	10.3673	9.23181	9.50061	9.1744	9.33751	8.19709	6.86219	7.52964	-0.649716	-0.633291	-0.943748
RSc2143		transmembrane ABC transporter protein	25.975	23.9011	24.9381	14.5076	13.544	14.0258	15.8183	19.5731	17.6957	13.5294	11.3648	12.4471	-0.830266	-0.49495	-1.00254
RSc2144		sugar-binding periplasmic signal peptide protein	36.9185	39.7009	38.3097	19.3034	30.763	25.0332	25.5619	32.2577	28.9098	24.5808	23.6996	24.1402	-0.613867	-0.406151	-0.666272
RSc2145	agaZ	putative tagatose 6-phosphate kinase protein	17.175	15.0248	16.0999	13.2913	16.651	14.9711	10.9091	15.8393	13.3742	11.9205	14.2474	13.084	-0.104867	-0.267599	-0.299254
RSc2146	cscK	fructokinase protein	14.5404	13.8823	14.2113	12.3558	14.1603	13.2581	9.25084	13.5003	11.3756	12.405	12.2309	12.3179	-0.100175	-0.321105	-0.206281
RSc2147	polS	sorbitol dehydrogenase	23.9143	22.724	23.3192	20.5586	19.0495	19.804	21.4587	28.8027	25.1307	11.0224	14.1362	12.5793	-0.23572	0.107936	-0.890464
RSc2148		hypothetical protein	1322.52	981.387	1151.95	689.945	380.883	535.414	748.666	787.132	767.899	550.174	343.47	446.822	-1.10536	-0.585094	-1.36631
RSc2149		hypothetical protein	197.352	183.106	190.229	141.93	142.98	142.455	120.439	189.714	155.077	125.902	113.041	119.471	-0.417231	-0.294757	-0.671071
RSc2150		hypothetical protein	275.928	208.382	242.155	154.2	78.0378	116.119	173.793	135.06	154.427	110.58	75.6391	93.1095	-1.06033	-0.64901	-1.37893
RSc2151		signal peptide protein	1117.03	1480.82	1298.92	985.39	844.29	914.84	1704.8	1371.71	1538.26	1037.52	941.472	989.496	-0.505727	0.243977	-0.392552
RSc2152	greB	transcription elongation factor GreB	178.049	184.716	181.382	117.242	103.52	110.381	139.461	140.292	139.877	105.235	120.879	113.057	-0.716543	-0.374882	-0.681985
RSc2153	spoT	bifunctional (P)ppGpp synthetase II/guanosine- 3',5'-bisdiphosphate 3'-pyrophosphohydrolase	142.62	105.773	124.197	150.079	115.225	132.652	121.843	193.376	157.609	121.344	118.845	120.094	0.0950219	0.34373	-0.0484544
RSc2154	rpoZ	DNA-directed RNA polymerase subunit omega	1193.87	519.037	856.453	1247.54	409.917	828.728	1077.76	1133.57	1105.66	540.265	633.274	586.769	-0.0474754	0.368468	-0.545581
RSc2155	gmk	guanylate kinase	423.726	283.196	353.461	395.734	264.682	330.208	366.312	367.445	366.879	276.285	306.362	291.324	-0.098176	0.0537513	-0.278929
RSc2156		hypothetical protein	348.65	190.34	269.495	310.01	219.217	264.613	230.46	235.719	233.089	229.016	221.382	225.199	-0.0263718	-0.209374	-0.259058
RSc2157		protein kinase	170.77	127.193	148.982	308.66	227.038	267.849	122.823	373.895	248.359	230.749	227.188	228.969	0.846287	0.737294	0.620016
RSc2158		hypothetical protein	319.864	395.031	357.447	516.008	638.92	577.464	420.493	806.03	613.261	504.72	591.939	548.33	0.692	0.778771	0.617312
RSc2159	rph	ribonuclease PH	158.858	112.614	135.736	196.167	174.695	185.431	128.929	172.307	150.618	208.257	226.306	217.281	0.450079	0.150091	0.678762
RSc2160		putative deoxyribonucleotide triphosphate pyrophosphatase	96.6379	65.2341	80.936	126.112	86.8891	106.501	82.1897	95.5352	88.8624	100.466	116.535	108.5	0.396007	0.134792	0.422848
RSc2161		coproporphyrinogen III oxidase	55.7442	55.0708	55.4075	96.2543	95.2904	95.7724	70.4047	115.807	93.1059	93.0037	108.765	100.884	0.789528	0.748791	0.864549
RSc2162		ribonuclease Z	47.9694	72.8633	60.4163	45.9395	40.4039	43.1717	38.6449	62.3666	50.5057	44.3869	39.9554	42.1711	-0.484853	-0.258491	-0.518683
RSc2163		hypothetical protein	686.389	1647.08	1166.73	299.753	405.73	352.741	337.203	628.104	482.654	566.925	450.856	508.89	-1.72579	-1.27342	-1.19705
RSc2164		signal peptide protein	71.2705	41.5821	56.4263	58.0808	36.8443	47.4626	29.4933	33.8245	31.6589	35.4282	38.3828	36.9055	-0.249578	-0.833757	-0.612532
RSc2165	pcp1	pyrrolidone-carboxylate peptidase	144.726	122.035	133.38	140.685	83.8937	112.289	105.908	112.325	109.117	75.839	81.0206	78.4298	-0.248327	-0.289678	-0.766074
RSc2166		putative signal peptide protein	72.6159	71.4685	72.0422	130.676	58.402	94.539	82.36	104.05	93.205	99.075	66.8443	82.9597	0.392067	0.371565	0.203568
RSc2167		hypothetical protein	93.075	98.8455	95.9603	105.736	96.2308	100.983	68.953	113.586	91.2695	93.7698	79.2531	86.5114	0.0736093	-0.0723041	-0.149546
RSc2168		hypothetical protein	91.4083	41.9713	66.6898	102.31	53.9108	78.1104	52.6544	58.5097	55.5821	50.3444	42.8738	46.6091	0.228049	-0.262847	-0.516854
RSc2169	prhM	hypothetical protein	126.24	63.2963	94.7681	107.388	62.7234	85.0557	47.1226	83.0887	65.1056	48.5924	52.0572	50.3248	-0.155994	-0.54162	-0.913133
RSc2170	prhL	hypothetical protein	53.6982	26.3043	40.0012	48.4589	34.9167	41.6878	21.0462	33.0375	27.0419	32.0892	17.2992	24.6942	0.0595802	-0.564851	-0.695873
RSc2171	prhK	hypothetical protein	90.5715	100.593	95.5823	77.5305	130.622	104.076	58.914	111.785	85.3495	96.6513	98.4691	97.5602	0.122826	-0.16336	0.02955
RSc2172		drug transport transmembrane protein	30.4405	20.8395	25.64	33.9857	24.9364	29.4611	15.9812	25.8013	20.8912	23.8169	24.3074	24.0622	0.200413	-0.295497	-0.0916307
RSc2173		sugar ATP binding ABC transporter protein	90.0926	84.1598	87.1262	92.9291	95.7971	94.3631	58.5419	118.408	88.475	90.7389	105.178	97.9584	0.115116	0.0221624	0.169063
RSc2174		transmembrane ABC transporter protein	36.03	31.2312	33.6306	44.0502	47.2725	45.6613	28.6823	38.1819	33.4321	36.822	50.5153	43.6686	0.441199	-0.00854054	0.376823
RSc2175		transmembrane ABC transporter protein	47.6692	58.9969	53.3331	56.1726	77.7214	66.947	50.068	70.9135	60.4907	69.6035	87.0841	78.3438	0.32799	0.181685	0.554789
RSc2177		lipoprotein	250.183	245.844	248.013	233.185	348.716	290.951	289.057	323.213	306.135	289.446	361.926	325.686	0.230355	0.303749	0.393063
RSc2178		hypothetical protein	466.473	358.188	412.331	32.531	32.8496	32.6903	39.8896	44.488	42.1888	40.9867	35.9272	38.4569	-3.65687	-3.28887	-3.42248
RSc2179		hypothetical protein	356.898	232.419	294.659	14.2847	11.9818	13.1333	18.1494	12.5093	15.3293	10.646	13.9863	12.3162	-4.48775	-4.26468	-4.58042
RSc2180		putative transmembrane protein	316.416	166.026	241.221	11.7342	7.40187	9.56804	15.75	11.6297	13.6898	7.1507	8.52316	7.83693	-4.65599	-4.13918	-4.94392
RSc2181		hypothetical protein	286.392	198.247	242.32	15.2356	8.46001	11.8478	14.4944	12.8209	13.6577	13.2335	8.70105	10.9673	-4.35422	-4.14913	-4.46563
[truncated: 2,506 more rows]
