# Supplementary material for: Major exopolysaccharide, EPS I, is associated with the feedback loop in the quorum sensing of Ralstonia solanacearum strain OE1‐1
Source: Mol Plant Pathol. 2019 Sep 27;20(12):1740–7. doi: 10.1111/mpp.12870 (PMC6859485; doi:10.1111/mpp.12870)
Supplement: Supplementary file 3 — Table S2 Predicted functions of proteins encoded by genes that were both positively major exopolysaccharide (EPS) I‐regulated and positively phc QS‐regulated in Ralstonia solanacearum strain OE1‐1 grown in one‐quarter‐strength M63 medium. [file MPP-20-1740-s003.xlsx]

## Sheet: Sheet1
	Table S2. Predicted function of proteins encoded by positively major exopolysaccharide EPS I-regulated genes among positively phcQS-regulated genes in Ralstonia solanacearum strain OE1-1 grown in one-quarter-strength M63 medium
	Gene ID	Gene name	Description		Gene ID	Gene name	Description		Gene ID	Gene name	Description
	RSc0025		hypothetical protein		RSc3292		hypothetical protein		RSp0984	thiE2	putative thiamine-phosphate pyrophosphorylase protein
	RSc0029	goaG	4-aminobutyrate aminotransferase protein		RSc3370		hypothetical protein		RSp0986	gbd2	putative NAD-dependent 4-hyddoxybutyrate dehydrogenase oxidoreductase protein
	RSc0050		hypothetical protein		RSc3376		putative signal peptide protein		RSp0999		hypothetical protein
	RSc0095		hypothetical protein		RSc3377		hypothetical protein		RSp1000	tek2	TEK-like secreted protein
	RSc0096		hypothetical protein		RSc3378		hypothetical protein		RSp1001		conserved signal peptide protein
	RSc0116		hypothetical protein		RSc3380		putative signal peptide protein		RSp1002	tek	TEK secreted protein
	RSc0117		hypothetical protein		RSc3387		two-component response regulator transcription regulator protein		RSp1003	xpsR	transcription regulator XpsR transcription regulator protein
	RSc0118		hypothetical protein		RSc3430		putative VGR-related protein		RSp1004		EPS I polysaccharide biosynthesis protein, dTDP-glucose 4,6-dehydratase
	RSc0119		hypothetical protein		RSp0104		hypothetical protein		RSp1005		hypothetical protein
	RSc0120		hypothetical protein		RSp0116		putative lipoprotein		RSp1006		putative eps aminotransferase protein
	RSc0179		hypothetical protein		RSp0118		hypothetical protein		RSp1007		putative acetyl transferase protein
	RSc0194		zinc-dependent alcohol dehydrogenase oxidoreductase protein		RSp0128		hypothetical protein		RSp1008		glycosyl transferase transmembrane protein
	RSc0195		hypothetical protein		RSp0138	pme	putative pectinesterase		RSp1009		glycosyltransferase
	RSc0215		short chain dehydrogenase		RSp0139		hypothetical protein		RSp1010		putative EPS I polysaccharide biosynthesis protein, Heparinase II/III-like
	RSc0216		transport transmembrane protein		RSp0162	egl	endoglucanase precursor (endo-1,4-BETA- glucanase) protein		RSp1011		putative EPS I polysaccharide biosynthesis protein, dehydrogenase
	RSc0217		oxidoreductase transmembrane protein		RSp0169		putative transmembrane protein		RSp1012		putative EPS I polysaccharide biosynthesis protein, acyl transferase protein
	RSc0218		hypothetical protein		RSp0172		hypothetical protein		RSp1013		putative EPS I polysaccharide biosynthesis protein, Glycosyl transferase, group 1
	RSc0219		putative acylphosphatase protein		RSp0173		putative NIFS-like protein		RSp1014	epsF	EPS I polysaccharide export inner membrane transmembrane protein
	RSc0232		hypothetical protein		RSp0174		methyltransferase protein		RSp1015	epsE	EPS I polysaccharide export inner membrane transmembrane protein
	RSc0241		hypothetical protein		RSp0175		putative VGR-related protein		RSp1016	wecC	UDP-N-acetyl-D-mannosamine dehydrogenase
	RSc0242		putative hydrolase protein		RSp0178		hypothetical protein		RSp1017	epsC	udp-n-acetylglucosamine 2-epimerase protein
	RSc0246		putative calcium binding hemolysin protein		RSp0179		hypothetical protein		RSp1019	epsP	low molecular weight protein-tyrosine- phosphatase
	RSc0249		putative calcium binding hemolysin protein		RSp0187		hypothetical protein		RSp1020	epsA	EPS I polysaccharide export outer membrane transmembrane protein
	RSc0320		hypothetical protein		RSp0211		hypothetical protein		RSp1021		hypothetical protein
	RSc0324		hypothetical conserved protein		RSp0220		two-component transmembrane sensor histidine kinase transcription regulator protein		RSp1023	prhG	response regulator transcription regulator protein
	RSc0337		polyphenol oxidase B precursor		RSp0261		putative transmembrane protein		RSp1058	adc	acetoacetate decarboxylase
	RSc0534		lipoprotein transmembrane		RSp0275		hydrolase transmembrane protein		RSp1059		3-hydroxybutyrate dehydrogenase
	RSc0590		putative transcription regulator protein		RSp0277	treA	periplasmic alpha,alpha-trehalase signal peptide protein		RSp1079		sigma-54 interacting transcription regulator protein
	RSc0591		hypothetical protein		RSp0338	epsR	negative regulator of exopolysaccharide production transcription regulator protein		RSp1081		signal peptide protein
	RSc0598		hypothetical protein		RSp0404		hypothetical protein		RSp1082		lipoprotein transmembrane
	RSc0613		hypothetical protein		RSp0405		hypothetical protein		RSp1083	tadC2	Flp pilus assembly protein TadC
	RSc0770		putative transmembrane dehydrogenase (small subunit) oxidoreductase protein		RSp0406		hypothetical protein		RSp1084	tadB2	Flp pilus assembly protein TadB
	RSc0771		putative transmembrane dehydrogenase (large subunit) oxidoreductase protein		RSp0407		hypothetical protein		RSp1085	cpaF2	secretion ATPase protein
	RSc0798		putative purine nucleoside permease protein		RSp0490		putative signal peptide protein		RSp1086	cpaE2	pilus assembly protein
	RSc0799		putative purine nucleoside permease protein		RSp0498		hypothetical protein		RSp1087	cpaC2	Pilus assembly protein CpaC
	RSc0813	sorAa	sulfite:cytochrome C oxidoreductase subunit A		RSp0500		hypothetical protein		RSp1088	cpaB2	Flp pilus assembly protein CpaB
	RSc0815		hypothetical protein		RSp0501		hypothetical protein		RSp1089		signal peptide protein
	RSc0816		hypothetical protein		RSp0502		hypothetical protein		RSp1090		hypothetical protein
	RSc0819		hypothetical protein		RSp0532		putative aminopeptidase transmembrane protein		RSp1091	cpaA2	prepilin peptidase transmembrane protein
	RSc0948		Pyridoxal phosphate-dependent enzyme, beta subunit		RSp0535		transcription regulator protein		RSp1092	flp2	Flp pilus assembly protein, pilin Flp
	RSc0950		hypothetical protein		RSp0536		sugar-proton symporter transmembrane protein		RSp1093		hypothetical transmembrane protein
	RSc1003		carboxypeptidase		RSp0537		hypothetical protein		RSp1094		hypothetical transmembrane protein
	RSc1202		flavoprotein NADH-dependent oxidoreductase		RSp0538		hypothetical protein		RSp1110		transcription regulator protein
	RSc1334		D--3-hydroxybutyrate oligomer hydrolase		RSp0569		putative Mannose-binding lectin		RSp1111		lipase protein
	RSc1353	ilvG	acetolactate synthase 2 catalytic subunit		RSp0583	cbhA	exoglucanase A		RSp1112		transmembrane multidrug efflux system transmembrane protein
	RSc1354	menG	ribonuclease activity regulator protein RraA		RSp0585		truncated TIS1421-transposase protein A		RSp1113		transmembrane multidrug-efflux system lipoprotein transmembrane
	RSc1355		hypothetical protein		RSp0586		hypothetical protein		RSp1114		putative outer-membrane drug efflux protein
	RSc1358	aceA	isocitrate lyase		RSp0602		signal peptide protein		RSp1122		hypothetical protein
	RSc1466		ATPase associated with various cellular activities, AAA-5		RSp0603		putative serine protease protein		RSp1123		putative oxidoreductase protein
	RSc1467		oxidoreductase protein		RSp0638		ABC transporter ATP-binding protein		RSp1124		putative NADP-dependent zinc-type alcohol dehydrogenase oxidoreductase protein
	RSc1468		oxidoreductase protein		RSp0639		hypothetical protein		RSp1125		hypothetical protein
	RSc1469		putative dehydrogenase oxidoreductase protein		RSp0640		hypothetical protein		RSp1167		hypothetical protein
	RSc1494		putative integrase-like protein		RSp0641		peptide synthetase protein		RSp1168		hypothetical protein
	RSc1495		hypothetical protein		RSp0642		peptide synthetase protein		RSp1169		hypothetical protein
	RSc1496		hypothetical protein		RSp0648		enoyl-CoA hydratase		RSp1170		putative signal peptide protein
	RSc1497		Methyltransferase FkbM		RSp0652		acyl-CoA dehydrogenase oxidoreductase protein		RSp1175		hypothetical protein
	RSc1498		putative bacteriophage protein		RSp0661		hypothetical protein		RSp1180		putative hemagglutinin/hemolysin-related protein
	RSc1499		hypothetical conserved protein		RSp0688		hypothetical protein		RSp1181		putative outer membrane efflux transmembrane protein
	RSc1501	mel	Tyrosinase		RSp0689		hypothetical protein		RSp1182		ABC transporter ATP-binding protein
	RSc1502		hypothetical protein		RSp0711		conserved hypothetical protein		RSp1274		hypothetical protein
	RSc1503		hypothetical protein		RSp0712		hypothetical protein		RSp1367		lipoprotein
	RSc1507		hypothetical protein		RSp0722		L-aspartate dehydrogenase		RSp1368	nosZ	nitrous-oxide reductase
	RSc1546		Peroxidase / Pyruvate formate lyase - related protein		RSp0734		hypothetical protein		RSp1371	nosF	copper ATP-binding ABC transporter protein
	RSc1547		hypothetical protein		RSp0735		hypothetical protein		RSp1372	nosY	NosY transmembrane protein
	RSc1723		putative Type III effector protein		RSp0738	vgrG1	putative VGR-related protein		RSp1417		transmembrane efflux transmembrane protein
	RSc1725		hypothetical protein		RSp0739	tssL	Type VI Secretion System component protein		RSp1418		hydrolase protein
	RSc1726		hypothetical protein		RSp0740	tssK	Type VI Secretion System component protein		RSp1419	ralA	Ralfuranone biosynthesis protein
	RSc1727		hypothetical protein		RSp0741	tssJ	Type VI secretion system, lipoprotein		RSp1422		putative peptide synthetase protein
	RSc1728		hypothetical protein		RSp0742		putative lipoprotein		RSp1423		putative transmembrane protein
	RSc1730		dehydrogenase/reductase oxidoreductase protein		RSp0743	tssA	Type VI Secretion protein		RSp1424	ralD	Ralfuranone biosynthesis protein [aminotransferase]
	RSc1731		transmembrane ABC transporter protein		RSp0744	tssB	Type VI Secretion protein		RSp1425	pvdA	L-ornithine 5-monooxygenase oxidoreductase protein
	RSc1734		ABC transporter ATP-binding protein		RSp0745		Type VI secretion system effector, Hcp1 family		RSp1426		hypothetical protein
	RSc1797		pyruvate dehydrogenase E1 component alpha subunit oxidoreductase protein		RSp0746		Type VI secretion system, lysozyme-related		RSp1427		hypothetical protein
	RSc1798		putative pyruvate decarboxylase E1 (Beta subunit) oxidoreductase protein		RSp0747	tssD	Type VI Secretion protein		RSp1428		hypothetical protein
	RSc1802		putative transcription regulator protein		RSp0748	tssE	Type VI secretion protein		RSp1429		esterase protein
	RSc1816		putative transmembrane protein		RSp0749	tssH	Type VI secretion ATPase, ClpV1 family		RSp1430		hypothetical protein
	RSc1817	iucD	putative siderophore biosynthesis oxidoreductase protein		RSp0750	vgrG2	putative VGR-related protein		RSp1431		putative oxidoreductase signal peptide protein
	RSc1818	metG2	methionyl-tRNA synthetase		RSp0752		putative transmembrane protein		RSp1432		hypothetical protein
	RSc1819		hypothetical protein		RSp0761		type VI secretion system OmpA/MotB family protein		RSp1433		hypothetical protein
	RSc1856		signal peptide protein		RSp0762		Type VI secretion system-associated protein		RSp1434		hypothetical protein
	RSc1878		putative lipoprotein		RSp0763	tssM	Type VI secretion protein		RSp1435		putative transmembrane protein
	RSc1892		two-component system response regulator transcription regulator protein		RSp0764		hypothetical protein		RSp1436		putative acetyltransferase protein
	RSc1908		signal peptide protein		RSp0765		hypothetical protein		RSp1437		hypothetical protein
	RSc1910		hypothetical protein		RSp0766		hypothetical protein		RSp1438		methionyl-tRNA synthetase
	RSc1944		putative VGR-related protein		RSp0767		hypothetical protein		RSp1439	cysE1	serine acetyltransferase protein
	RSc2024		hypothetical protein		RSp0768	vgrG3	Type VI Secretion associated VGR-related protein		RSp1452		hypothetical protein
	RSc2025		hypothetical protein		RSp0769		putative transmembrane protein		RSp1488		hypothetical protein
	RSc2026		hypothetical protein		RSp0770		hypothetical protein		RSp1491		putative transferase protein
	RSc2027		hypothetical protein		RSp0771		hypothetical protein		RSp1492		hypothetical protein
	RSc2107	rsl	fucose-binding lectin protein		RSp0772		putative signal peptide protein		RSp1493		hypothetical protein
	RSc2178		hypothetical protein		RSp0773		putative signal peptide protein		RSp1501		Electron transport protein SCO1/SenC precursor
	RSc2179		hypothetical protein		RSp0774		hypothetical protein		RSp1502		Sulphate-modifying factor-like protein
	RSc2180		putative transmembrane protein		RSp0777		putative transmembrane protein		RSp1503	aniA	putative copper-containing nitrite reductase
	RSc2181		hypothetical protein		RSp0778	lasR	transcriptional activator of quorum sensing autoinducer synthesis transcription regulator protein		RSp1504		hypothetical protein
	RSc2182		hypothetical protein		RSp0779	lasI	autoinducer synthase		RSp1505	norB	nitric oxide reductase subunit B
	RSc2360		hypothetical protein		RSp0780		hypothetical protein		RSp1511		hypothetical protein
	RSc2388		hypothetical protein		RSp0781	metB	putative cystathionine gamma-synthase protein		RSp1512		putative transcription regulator protein
	RSc2499		putative multidrug resistance protein		RSp0782		putative aminoacyl-tRNA synthetase protein		RSp1513		hypothetical protein
	RSc2500		hypothetical protein		RSp0783		hypothetical protein		RSp1526		hypothetical protein
	RSc2508		hypothetical protein		RSp0784		putative omega-3 fatty acid desaturase transmembrane protein		RSp1527		hypothetical protein
	RSc2509		hypothetical protein		RSp0785		hypothetical protein		RSp1530		putative L-ascorbate oxidase (ASCORBASE) oxidoreductase protein
	RSc2662		hypothetical protein		RSp0786		hypothetical protein		RSp1572		putative transport transmembrane protein
	RSc2888		hypothetical protein		RSp0787		putative transmembrane protein		RSp1580		hypothetical protein
	RSc2921	ggt2	gamma-glutamyltranspeptidase precursor		RSp0788		putative transferase protein		RSp1602		hypothetical protein
	RSc2923		putative transmembrane sensor histidine kinase transcription regulator protein		RSp0789		hypothetical protein		RSp1603		hypothetical protein
	RSc3021		elongation factor Tu		RSp0790		putative hydrolase protein		RSp1604		hypothetical protein
	RSc3070		glutathione S-transferase protein		RSp0791		hypothetical protein		RSp1605		hemagglutinin-like protein
	RSc3120		hypothetical protein		RSp0792		putative fatty acid desaturase transmembrane protein		RSp1606		hypothetical protein
	RSc3121		hypothetical protein		RSp0793		hypothetical protein		RSp1607		hypothetical protein
	RSc3144		hypothetical protein		RSp0803		signal peptide protein		RSp1608		hypothetical protein
	RSc3146		hypothetical protein		RSp0924		Glycoside hydrolase, putative chitinase		RSp1609		acid sphingomyelinase-like phosphodiesterase transmembrane protein
	RSc3151		putative transmembrane protein		RSp0957		hypothetical protein		RSp1654		hypothetical protein
	RSc3153		hypothetical protein		RSp0981		hypothetical protein		RSp1655		hypothetical protein
	RSc3286	solI	autoinducer synthesis protein SOLI		RSp0982		hypothetical protein		RSp1656		hypothetical protein
	RSc3287	solR	transcriptional activator SOLR transcription regulator protein		RSp0983		transcription regulator protein		RSp1657		putative cyclopropane-mycolic acid synthase (methyltransferase) protein
	RSc3288	lecM	probable sugar-binding lectin protein
