# Supplementary material for: Major exopolysaccharide, EPS I, is associated with the feedback loop in the quorum sensing of Ralstonia solanacearum strain OE1‐1
Source: Mol Plant Pathol. 2019 Sep 27;20(12):1740–7. doi: 10.1111/mpp.12870 (PMC6859485; doi:10.1111/mpp.12870)
Supplement: Supplementary file 4 — Table S3 Predicted functions of proteins encoded by genes that were negatively major exopolysaccharide (EPS) I‐regulated and negatively phc QS‐regulated in Ralstonia solanacearum strain OE1‐1. [file MPP-20-1740-s004.xlsx]

## Sheet: Sheet1
	Table S3. Predicted function of proteins encoded by negatively major exopolysaccharide EPS I-regulated genes among negatively phcQS-regulated genes in Ralstonia solanacearum strain OE1-1 grown in one-quarter-strength M63 medium
	Gene ID	Gene name	Description		Gene ID	Gene name	Description		Gene ID	Gene name	Description
	RSc0592		hypothetical protein		RSp0382	fliC	flagellin protein		RSp0876	ripAB, popB	Type III effector protein PopB
	RSc0606		putative methyl-accepting chemotaxis transmembrane protein		RSp0383	fliD	flagellar hook-associated protein 2		RSp0877	ripX, popA	Type III effector protein PopA
	RSc0800		putative ferrisiderophore receptor signal peptide protein		RSp0384	fliS	flagellar protein FliS		RSp0881		putative transmembrane protein
	RSc0801		putative lipoprotein transmembrane		RSp0387		hypothetical protein		RSp0882		hypothetical protein
	RSc0830		hypothetical protein		RSp0388		hypothetical protein		RSp0883		hypothetical protein
	RSc1156		methyl-accepting chemotaxis transducer transmembrane protein		RSp0389	fliE	flagellar hook-basal body protein FliE		RSp1062		ferrisiderophore receptor protein
	RSc1810		polyketide synthase protein		RSp0390	fliF	flagellar M-ring transmembrane protein		RSp1209		putative methyl-accepting chemotaxis transducer transmembrane protein
	RSc2238		hypothetical protein		RSp0391	fliG	flagellar motor switch protein G		RSp1363		methyl-accepting chemotaxis transducer transmembrane protein
	RSc2894		hypothetical protein		RSp0392	fliH	flagellar assembly protein H		RSp1364	kgd	alpha-ketoglutarate decarboxylase
	RSc3074		hypothetical protein		RSp0393	fliI	flagellum-specific ATP synthase		RSp1390	fliA	flagellar biosynthesis sigma factor
	RSc3412	cheD4	putative methyl-accepting chemotaxis I (serine chemoreceptor) transmembrane protein		RSp0394	fliJ	flagellar protein		RSp1391		hypothetical protein
	RSp0099	ripA2, ripA	Type III effector protein, AWR family, AWR protein 2		RSp0395	fliK	flagellar hook-length control protein		RSp1392	flhF	flagellar biosynthesis regulator FlhF
	RSp0100		putative ferrisiderophore receptor protein		RSp0418		ornithine cyclodeaminase protein		RSp1393	flhA	flagellar biosynthesis FlhA transmembrane protein
	RSp0255		methyl-accepting chemotaxis transducer transmembrane protein		RSp0419		putative siderophore biosynthesis protein		RSp1401	cheZ1	chemotaxis regulator CheZ
	RSp0303	cheD2	methyl-accepting chemotaxis transmembrane protein		RSp0423		aldolase protein		RSp1402	che	chemotaxis response regulator transcription regulator protein
	RSp0339	flgN	flagella synthesis protein FLGN		RSp0598		putative response regulator transcription regulator protein		RSp1403	cheB	chemotaxis-specific methylesterase
	RSp0342	flgB	flagellar basal-body rod protein FlgB		RSp0673		lipoprotein		RSp1404		chemotaxis protein
	RSp0343	flgC	flagellar basal-body rod protein FlgC		RSp0674		lipoprotein		RSp1405	cheR	chemotaxis protein methyltransferase
	RSp0344	flgD	basal-body rod modification protein FlgD		RSp0675		lipoprotein		RSp1406	cheD3	methyl-accepting chemotaxis I
	RSp0345	flgE	flagellar hook protein FlgE		RSp0693	hdfA	Dioxygenase		RSp1407	cheW	chemotaxis protein CheW
	RSp0346	flgF	flagellar basal-body rod protein FlgF		RSp0694	hdfB	Tryptophan-2,3-dioxygenase, oxidoreductase protein		RSp1408	cheA	chemotaxis sensor histidine kinase transcription regulator protein
	RSp0347	flgG	flagellar basal-body rod protein FlgG		RSp0719		Putative Phosphate-selective porin O and P		RSp1409	cheY	putative chemotaxis response regulator transcription regulator protein
	RSp0348	flgH	flagellar L-ring protein precursor		RSp0814	mqo	malate:quinone oxidoreductase		RSp1410	motB	flagellar motor protein MotB
	RSp0349	flgI	flagellar basal body P-ring protein		RSp0825		hypothetical protein		RSp1411	motA	flagellar motor protein MotA
	RSp0350	flgJ	flagellar protein flgJ		RSp0840		putative methyl-accepting chemotaxis transducer transmembrane protein		RSp1415		hypothetical protein
	RSp0351	flgK	flagellar hook-associated protein FlgK		RSp0842		putative Type III effector protein with leucine-rich-repeats		RSp1443		putative signal peptide protein
	RSp0352	flgL	flagellar hook-associated protein 3		RSp0848		hypothetical protein		RSp1447		putative Leu/Ile/Val-binding lipoprotein transmembrane
	RSp0374	fliQ	flagellar biosynthesis protein FliQ		RSp0865	hrpK	HRPK protein		RSp1461		signal peptide protein
	RSp0375	fliP	flagellar biosynthesis protein FliP		RSp0866	hrpJ	HRPJ protein		RSp1462		hypothetical protein
	RSp0376	fliO	flagellar FLIO transmembrane protein		RSp0867	hrcJ	Hrp conserved lipoprotein HRCJ transmembrane		RSp1463		ABC transporter ATP-binding protein
	RSp0377	fliN	flagellar motor switch protein FliN		RSp0873	hrpB	regulatory HRPB transcription regulator protein		RSp1464		ABC transporter ATP-binding protein
	RSp0378	fliM	flagellar motor switch protein FliM		RSp0874	hrcC	Hrp conserved HRCC transmembrane protein		RSp1466		putative Secreted Aspartic Protease
	RSp0379	fliL	flagellar basal body-associated protein FliL		RSp0875	ripAC, popC	Type III effector protein PopC		RSp1555	ripF1, popF1	Type III secretion translocon protein PopF1
	RSp0380		hypothetical protein
